# Supplementary material for: Novel Anthropometry Based on 3D-Bodyscans Applied to a Large Population Based Cohort
Source: PLoS One. 2016 Jul 28;11(7):e0159887. doi: 10.1371/journal.pone.0159887 (PMC4965021; doi:10.1371/journal.pone.0159887)
Supplement: S1 Table — Information about measures excluded from and included in the feature map, and assignment to the meta-measures. (XLSX) [file pone.0159887.s002.xlsx]

## Sheet: Body measures list
Measure	Included in Analysis	Meta-measure cluster
ABSI	yes	singleton
AC_BACK_WTH	yes	K
AC_BACK_WTH_AL	yes	K
ACROSS_FRONT_WTH	yes	A
ANKLE_GTH_L	yes	L
ANKLE_GTH_R	yes	L
ANKLE_HT	yes	singleton
ARM_LTH_L	yes	I
ARM_LTH_R	yes	I
ARM_LTH_T_NECK_B_L	yes	J
ARM_LTH_T_NECK_B_R	yes	J
ARM_LTH_T_NECK_L	yes	I
ARM_LTH_T_NECK_R	yes	I
BELLY_CIRC	yes	B
BELLY_CIRC_HT	yes	G
BELLY_DEPTH	yes	B
BMI	yes	B
BREAST_DEPTH	yes	B
BREAST_HT	yes	G
BUST_CHEST_GTH	yes	B
BUST_CHEST_GTH_HZ	yes	B
BUST_PT_AR_NECK	no, missing in 816 probands
BUST_PT_T_NECK_L	no, missing in 538 probands
BUST_PT_T_NECK_R	yes	singleton
BUST_PT_WTH	no, missing in 808 probands
BUTTOCK_DEPTH	yes	B
BUTTOCK_GTH	yes	B
BUTTOCK_HT	yes	G
CALF_GTH_L	yes	B
CALF_GTH_R	yes	B
CR_SHOULDER	yes	A
CR_SHOULDER_O_NECK	yes	A
CROTCH_HT	yes	G
CROTCH_LTH	yes	K
CROTCH_LTH_AT_WB	yes	D
CROTCH_LTH_AT_WB_A	yes	D
CROTCH_LTH_F	yes	K
CROTCH_LTH_R	yes	B
DEV_WB_FROM_WAIST_B	yes	F
DEV_WB_FROM_WAIST_F	yes	F
DEV_WB_FROM_WAIST_S	yes	F
DIST_AC_B_WTH_WAIST	yes	singleton
DIST_CROTCH_WAISTBAN	yes	F
DIST_NECK_KNEE	yes	H
DIST_NECK_T_HIP	yes	H
DIST_WAIST_KNEE	yes	H
DIST_WAISTBAND_BUTT	yes	F
DIST_WAISTBAND_HIP	yes	singleton
DIST_WAISTBAND_KNEE	yes	F
ELBOW_GTH_L	yes	L
ELBOW_GTH_R	yes	L
FOREARM_GTH_L	yes	L
FOREARM_GTH_R	yes	L
FOREARM_LTH_L	yes	G
FOREARM_LTH_R	yes	G
HEAD_CIRC	yes	D
HEAD_HT	yes	F
HIGH_HIP_GTH	yes	B
HIGH_WAIST_GTH	yes	B
HIGH_WAIST_HT	yes	G
HIP_DEPTH	yes	B
HIP_GTH	yes	B
HIP_HT	yes	singleton
HIP_THIGH_GTH	yes	D
HT	removed due to body height normalization
HT_SHOULDER_BLADES	yes	G
IN_LEG_ANKLE_L	yes	G
IN_LEG_ANKLE_R	yes	G
INSEAM_L	yes	G
INSEAM_R	yes	G
KNEE_GTH_L	yes	B
KNEE_GTH_R	yes	B
KNEE_HT	yes	G
MAX_BELLY_CIRC	yes	B
MAX_BELLY_CIRC_HT	yes	G
MAX_BELLY_DEPTH	yes	B
MID_NECK_GTH	yes	K
MIDDLE_HIP	yes	B
MIN_LEG_GTH_L	yes	B
MIN_LEG_GTH_R	yes	B
NECK_AC_BACK_WTH_AL	yes	J
NECK_AT_BASE_GTH	yes	K
NECK_DEPTH	yes	K
NECK_DIAM	yes	K
NECK_F_T_WAIST	yes	singleton
NECK_F_T_WAIST_OV_BL	no, missing in 812 probands
NECK_HT	yes	singleton
NECK_HT_FRONT	yes	G
NECK_L_T_WAIST_B	yes	M
NECK_R_T_WAIST_B	yes	M
NECK_R_WAIST_OV_BL	yes	singleton
NECK_WAIST_C_BACK	yes	M
SCAPULA_HT_2	yes	F
SHOULDER_ANGLE_L	yes	E
SHOULDER_ANGLE_R	yes	E
SHOULDER_WTH_L	yes	singleton
SHOULDER_WTH_R	yes	singleton
SIDE_UP_TORSO_LTH_L	yes	H
SIDE_UP_TORSO_LTH_R	yes	H
SIDESEAM_3D_WD_L	yes	F
SIDESEAM_3D_WD_R	yes	F
SIDESEAM_ANKLE_L	yes	F
SIDESEAM_ANKLE_R	yes	F
SIDESEAM_L	yes	F
SIDESEAM_R	yes	F
SIDESEAM_WAIST_L	yes	G
SIDESEAM_WAIST_R	yes	G
THIGH_GTH_L_HZ	yes	C
THIGH_GTH_R_HZ	yes	C
TORSO_WTH_WAIST	yes	B
TOT_TORSO_GTH	yes	K
UNDERBUST_CIRC_HZ	yes	K
UP_ARM_DIAM_L	yes	L
UP_ARM_DIAM_R	yes	L
UP_ARM_GTH_L	yes	A
UP_ARM_GTH_R	yes	A
UP_ARM_LTH_L	yes	I
UP_ARM_LTH_R	yes	I
WAIST_BUTTOCK_HT_L	yes	H
WAIST_BUTTOCK_HT_R	yes	H
WAIST_GTH	yes	B
WAIST_HT	yes	G
WAIST_T_BUTTOCK	yes	H
WAIST_T_HIGH_HIP_B	yes	H
WAISTBAND	yes	B
WAISTBAND_B_HT	yes	F
WAISTBAND_DEPTH	yes	B
WAISTBAND_F_HT	yes	F
WAISTBAND_HT	yes	F
WB_BUTTOCK_HT_L	yes	F
WB_BUTTOCK_HT_R	yes	F
WHR	yes	K
WHtR	yes	B
WRIST_GTH	yes	L
WRIST_GTH_L	no, missing in 537 probands
WRIST_GTH_R	no, missing in 579 probands
WT	yes	K
WTH_ARMPITS	yes	A
WTH_THIGH_L	yes	K
WTH_THIGH_R	yes	K

## Sheet: Meta-measures summary
Meta-measure	Short description	# measures	m(k) : intra-cluster consensus in 100-fold bootstrapping with 4000 probands
A	Shoulder width	6	0.92
B	Upper body girths, BMI & WHtR	27	0.90
C	Thigh girth	2	1.00
D	Head circumference	4	0.94
E	Shoulder angle	2	1.00
F	Sideseam length & waist height	19	0.90
G	Inseam & lower body lengths	18	0.80
H	Upper body lengths	9	0.95
I	Arm length	6	0.73
J	Neck length	3	0.95
K	Neck girth, WHR & weight	14	0.88
L	Arm girth	9	0.81
M	Chest length	3	1.00
Not in meta-measures
Singleton		11
Removed in preprocessing		7

## Sheet: Meta-measures details
Meta-measure	associated body measures
A	ACROSS_FRONT_WTH
	CR_SHOULDER
	CR_SHOULDER_O_NECK
	UP_ARM_GTH_L
	UP_ARM_GTH_R
	WTH_ARMPITS
B	BELLY_CIRC
	BELLY_DEPTH
	BMI
	BREAST_DEPTH
	BUST_CHEST_GTH
	BUST_CHEST_GTH_HZ
	BUTTOCK_DEPTH
	BUTTOCK_GTH
	CALF_GTH_L
	CALF_GTH_R
	CROTCH_LTH_R
	HIGH_HIP_GTH
	HIGH_WAIST_GTH
	HIP_DEPTH
	HIP_GTH
	KNEE_GTH_L
	KNEE_GTH_R
	MAX_BELLY_CIRC
	MAX_BELLY_DEPTH
	MIDDLE_HIP
	MIN_LEG_GTH_L
	MIN_LEG_GTH_R
	TORSO_WTH_WAIST
	WAIST_GTH
	WAISTBAND
	WAISTBAND_DEPTH
	WHtR
C	THIGH_GTH_L_HZ
	THIGH_GTH_R_HZ
D	CROTCH_LTH_AT_WB
	CROTCH_LTH_AT_WB_A
	HEAD_CIRC
	HIP_THIGH_GTH
E	SHOULDER_ANGLE_L
	SHOULDER_ANGLE_R
F	DEV_WB_FROM_WAIST_B
	DEV_WB_FROM_WAIST_F
	DEV_WB_FROM_WAIST_S
	DIST_CROTCH_WAISTBAN
	DIST_WAISTBAND_BUTT
	DIST_WAISTBAND_KNEE
	HEAD_HT
	SCAPULA_HT_2
	SIDESEAM_3D_WD_L
	SIDESEAM_3D_WD_R
	SIDESEAM_ANKLE_L
	SIDESEAM_ANKLE_R
	SIDESEAM_L
	SIDESEAM_R
	WAISTBAND_B_HT
	WAISTBAND_F_HT
	WAISTBAND_HT
	WB_BUTTOCK_HT_L
	WB_BUTTOCK_HT_R
G	BELLY_CIRC_HT
	BREAST_HT
	BUTTOCK_HT
	CROTCH_HT
	FOREARM_LTH_L
	FOREARM_LTH_R
	HIGH_WAIST_HT
	HT_SHOULDER_BLADES
	IN_LEG_ANKLE_L
	IN_LEG_ANKLE_R
	INSEAM_L
	INSEAM_R
	KNEE_HT
	MAX_BELLY_CIRC_HT
	NECK_HT_FRONT
	SIDESEAM_WAIST_L
	SIDESEAM_WAIST_R
	WAIST_HT
H	DIST_NECK_KNEE
	DIST_NECK_T_HIP
	DIST_WAIST_KNEE
	SIDE_UP_TORSO_LTH_L
	SIDE_UP_TORSO_LTH_R
	WAIST_BUTTOCK_HT_L
	WAIST_BUTTOCK_HT_R
	WAIST_T_BUTTOCK
	WAIST_T_HIGH_HIP_B
I	ARM_LTH_L
	ARM_LTH_R
	ARM_LTH_T_NECK_L
	ARM_LTH_T_NECK_R
	UP_ARM_LTH_L
	UP_ARM_LTH_R
J	ARM_LTH_T_NECK_B_L
	ARM_LTH_T_NECK_B_R
	NECK_AC_BACK_WTH_AL
K	AC_BACK_WTH
	AC_BACK_WTH_AL
	CROTCH_LTH
	CROTCH_LTH_F
	MID_NECK_GTH
	NECK_AT_BASE_GTH
	NECK_DEPTH
	NECK_DIAM
	TOT_TORSO_GTH
	UNDERBUST_CIRC_HZ
	WHR
	WT
	WTH_THIGH_L
	WTH_THIGH_R
L	ANKLE_GTH_L
	ANKLE_GTH_R
	ELBOW_GTH_L
	ELBOW_GTH_R
	FOREARM_GTH_L
	FOREARM_GTH_R
	UP_ARM_DIAM_L
	UP_ARM_DIAM_R
	WRIST_GTH
M	NECK_L_T_WAIST_B
	NECK_R_T_WAIST_B
	NECK_WAIST_C_BACK
Not in meta-measures
singleton	ABSI
	ANKLE_HT
	BUST_PT_T_NECK_R
	DIST_AC_B_WTH_WAIST
	DIST_WAISTBAND_HIP
	HIP_HT
	NECK_F_T_WAIST
	NECK_HT
	NECK_R_WAIST_OV_BL
	SHOULDER_WTH_L
	SHOULDER_WTH_R
Removed in preprocessing	BUST_PT_AR_NECK
	BUST_PT_T_NECK_L
	BUST_PT_WTH
	HT
	NECK_F_T_WAIST_OV_BL
	WRIST_GTH_L
	WRIST_GTH_R
