# Supplementary material for: Novel Anthropometry Based on 3D-Bodyscans Applied to a Large Population Based Cohort
Source: PLoS One. 2016 Jul 28;11(7):e0159887. doi: 10.1371/journal.pone.0159887 (PMC4965021; doi:10.1371/journal.pone.0159887)
Supplement: S2 Table — It contains age, gender, BMI, body type and meta-measures of all 8,499 participants. (XLSX) [file pone.0159887.s003.xlsx]

## Sheet: supp table
ID	Age	Gender	BMI	Body type	Meta-measure
					A	B	C	D	E	F	G	H	I	J	K	L	M
56AAE9332C	18	male	18	M1	-1.68612	-1.97678	-2.38262	-1.4403	-0.381323	-0.540579	0.839596	-0.247526	0.54964	-0.0804413	-1.05954	-1.28186	-2.45534
18A2E17B59	19	male	20	B1	-0.668808	-1.50143	-1.17546	-0.826651	-0.900369	0.0499001	0.113171	0.574215	-0.614085	-0.966774	-0.753534	-0.648525	-0.901085
D02877DF94	20	male	23	M1	-1.13685	-0.986962	-0.236421	-0.710567	0.0536303	-1.47708	-0.719475	0.690348	0.957665	0.650358	0.202	-0.422599	-0.95081
D616C4F174	20	male	20	M1	-0.793273	-1.1985	-1.21561	-0.417023	0.838076	-1.18609	-0.6695	0.182181	0.633611	0.380734	0.114187	-1.12802	-1.09112
CFF5669D7D	20	male	23	M1	-1.15625	-1.02538	-0.650603	-0.755073	0.674865	0.0489607	0.174819	0.0928379	1.15923	0.626951	-0.701525	-0.562624	-0.715819
C5967461B1	20	male	21	M1	-1.94139	-1.70734	-1.2638	-1.08891	-0.452822	-0.467653	0.364144	1.07338	0.315487	-0.603421	-1.09127	-1.22756	-1.33922
D0583FA68D	21	male	30	M4	0.131023	0.148192	-1.14781	-0.9121	-0.687212	-2.89117	-1.23992	0.435959	-0.713208	-0.680155	1.3807	0.519558	0.366109
C1A89851CD	21	male	30	NA	0.205784	-0.0767868	1.17656	-0.143102	0.421001	-1.10472	-0.258531	-0.143664	0.700658	0.506259	-0.0493426	0.470829	-0.956005
7CC88AA9C1	21	male	26	M1	-0.528753	-0.647426	0.524984	-0.317199	0.206888	0.0321999	0.626891	0.0986008	0.551747	0.232093	-0.319692	-0.470384	-0.0426644
9D534D1D23	21	male	24	M1	-0.474065	-1.15721	-0.775665	-1.65749	-0.933873	-1.06154	0.890992	0.483155	0.286746	-0.0605755	-0.72811	-0.306671	-0.497314
E76AB71773	22	male	25	M2	-0.673987	-0.975853	-0.409598	-0.973502	-1.87119	-0.661563	0.0997452	0.604875	0.398162	-0.0170083	-0.60314	0.0456774	0.0988718
A6624F27A7	22	male	21	M1	-1.69512	-1.50669	-1.37075	-1.64017	-1.95749	-0.896731	0.187576	0.421595	0.373719	-0.490247	-0.923617	-1.00145	0.0948746
664B54F88A	22	male	22	M1	-1.34015	-1.50019	-0.999559	-1.41751	-1.17216	-0.226502	0.177878	0.649775	0.370668	-0.441961	-0.993248	-0.927179	-1.09991
B86B8EFF61	22	male	20	B1	-1.17142	-1.54673	-1.3802	-0.716071	-1.47698	-0.22408	0.0286079	0.810083	-0.948084	-1.59906	-0.757922	-0.554719	0.170038
3EC1A1B142	22	male	21	B1	-1.24297	-1.50556	-1.17601	-0.99001	-1.15413	-0.100283	0.504239	1.0327	-0.435943	-1.2455	-0.983633	-0.749156	-0.0339382
E8ACD02DDD	22	male	21	M1	-1.33937	-1.66898	-1.06589	-1.89143	-2.16603	-1.01005	0.363903	0.894344	0.2476	-0.511462	-1.0929	-1.05611	-0.473129
90B5D4A5B0	22	male	25	M1	-0.0584436	-1.01027	-0.214569	-0.533709	-0.275813	-0.165344	0.988017	0.0889497	0.576252	0.45818	-0.336151	0.0215891	-2.00889
1E226D0D61	23	male	24	B1	-0.740103	-0.854602	-0.0490151	-0.210388	-2.7499	0.731445	0.607726	0.568747	-0.134184	-0.683642	-0.92283	-0.401553	0.0799496
1505189999	23	male	21	B1	-0.85209	-1.58935	-1.45498	1.38641	0.0735583	-0.605805	-0.224736	0.350941	0.455848	-0.13569	-0.535424	-0.768969	-0.894122
29B94DE749	23	male	22	M1	-0.906663	-1.41823	-0.871186	-1.32951	0.59392	0.0387651	0.849086	-0.132902	0.95895	0.481341	-1.05553	-0.999283	-1.24746
F42510C4A8	23	male	24	M2	-1.12113	-1.0995	-0.116877	-1.16183	-1.79567	-1.0797	0.345755	0.534193	0.17539	-0.714059	-0.794471	-0.376993	-1.38206
2155675CD2	23	male	22	B1	-1.04835	-1.29391	-0.843273	-0.840864	-0.415968	-0.726458	-0.246949	0.887964	0.192718	-0.623753	-0.603499	-0.749943	-0.809987
AB52C4E3C0	23	male	26	M2	-0.0786513	-0.38775	-0.376931	-0.328458	-0.263532	-0.758039	0.015977	0.341784	-0.0496101	0.019556	0.0258294	-0.208201	-0.00315013
ED10921B5C	24	male	34	M5	0.184108	0.354107	2.34461	-0.0798994	-0.643471	-0.694308	-0.416199	0.996487	0.475958	0.228008	0.245971	0.956364	0.176246
1C0B56D636	24	male	21	B1	-1.27752	-1.30598	0.913871	-0.232316	0.369423	-0.682873	-0.943917	1.3929	0.911107	0.424998	-0.232007	-1.05421	-0.927148
78480949FD	24	male	25	M1	-0.638909	-1.05307	-0.107795	-0.386772	0.122953	-0.287465	-0.298501	0.722853	0.684489	0.399186	-0.330232	-0.311036	-0.791101
8BA1C15822	24	male	23	M2	-0.588753	-0.988936	-0.982416	-0.981713	-1.43758	-1.85606	-0.918984	2.36822	0.821989	0.00748631	0.565443	-0.144442	-0.773611
296D6FBF6F	24	male	18	M1	-1.39066	-1.88785	-1.60512	-1.19608	0.117664	0.580973	1.03453	0.490522	0.826845	0.148823	-1.41117	-1.15893	-1.26026
CF8803E8AB	24	male	38	M5	1.10806	1.56488	2.0768	0.634948	0.508563	-1.33854	-0.914929	0.857319	0.227863	0.639302	1.40131	1.34849	1.90854
3B62D190B2	24	male	22	M1	-0.250756	-1.51459	-0.688786	-0.922628	-1.0953	-0.0114111	0.325324	0.52471	0.908248	0.420131	-0.891095	0.240542	-0.881607
CE5D89D9BC	24	male	24	M1	-0.307636	-0.732161	-0.631393	-0.481515	-0.0478503	-1.16972	-0.822238	0.471518	0.636883	0.567716	0.255929	-0.361707	-0.713537
124F16CE72	24	male	24	M1	-0.700659	-1.21722	-0.700788	-1.06549	0.398966	-0.570156	0.376197	0.130922	0.704844	0.386588	-0.574179	-0.259491	-0.222573
8949F6FE3B	24	male	22	M1	-0.632163	-1.38885	-1.13306	-0.881276	-1.30367	-0.320907	0.330108	0.550071	0.55383	-0.262487	-0.70426	0.246265	-0.589063
334899CA3B	24	male	23	M1	-0.736923	-1.39761	-0.769986	-0.725959	0.68975	-0.0446178	0.00354922	0.695532	0.372053	0.117702	-0.689604	-0.467378	-0.822291
4F6BAA5965	24	male	21	M2	-1.08521	-1.3287	-1.04004	-0.786665	-0.163428	0.0893813	-0.417451	1.1833	0.79952	0.135675	-0.932874	-0.927655	0.205251
DB4C673C23	25	male	24	M2	0.189682	-1.02062	-1.15029	-1.08157	-0.149053	-1.1964	-0.641175	0.549645	-0.530114	-0.200492	-0.197529	-0.504355	0.002363
BBA9D7C381	25	male	19	M1	-1.80794	-1.88426	-1.81941	-1.21306	-2.95426	0.186746	0.58104	1.12569	1.21621	-0.237336	-1.35053	-1.58461	0.173421
8A314D4AA5	25	male	31	M6	-0.0432452	0.411437	0.708565	0.131337	-0.413435	-1.44886	-2.14226	1.71793	0.127079	0.0986367	0.525326	1.35193	1.88127
B1688BDE53	25	male	22	F1	-0.704388	-1.16328	-0.414691	-0.458015	-0.169723	0.390122	0.531282	0.0567047	0.157326	0.103732	-0.651936	-0.619396	-1.07576
239091689E	25	male	26	M5	0.0392038	-0.377398	0.351726	-0.168565	0.062171	-0.869425	-0.199175	0.514952	-0.264813	-0.555624	0.050436	0.709926	-0.19861
8CCA0540AA	25	male	25	NA	-0.24687	-1.01911	-0.0410734	-0.440707	0.742749	-0.684734	-0.409216	-0.0503915	0.179574	-0.0153081	-0.13892	0.12527	-1.55613
AD7D594F27	25	male	24	B1	-0.570809	-0.759325	0.864779	0.336206	0.110472	-0.551065	-0.279539	0.895136	0.312075	0.157023	0.0332651	-0.00808011	-1.20433
3D4C6AD6FE	25	male	20	M1	-1.53594	-1.80813	-1.31542	-1.18991	0.343802	-0.222846	0.45894	0.480341	0.230118	-0.341172	-1.0666	-0.926735	-0.485993
58C4B35C7D	25	male	33	M5	0.180088	0.384993	0.798517	-0.548094	-0.716334	-1.39169	0.216458	-0.0657171	-0.72641	0.037435	0.950587	0.419607	-0.75011
1ADFAF440B	25	male	24	M1	-0.443226	-0.701926	-1.47972	0.00385075	-0.120155	-1.16261	-0.853076	0.867387	0.99929	0.813994	0.389588	-0.414494	-0.32272
90A1F37CD0	26	male	24	M2	-0.322634	-1.06775	-0.684571	-0.610083	-1.39917	-0.717585	-0.181987	0.46044	0.00355054	0.0190147	-0.0502559	-0.460253	0.032752
2DF0A62096	26	male	35	M5	0.203889	0.783308	1.71913	0.20686	-1.10304	-1.10297	-0.105523	0.636781	0.522238	0.432806	0.913562	0.842604	-0.309974
B5698B0430	26	male	24	M1	-0.391561	-1.01128	-0.0414197	-0.770062	-1.14814	0.376272	0.679999	0.628271	0.918691	0.486854	-0.607426	-0.470631	-0.797138
AC0788D8F3	26	male	27	M3	0.216018	-0.105375	0.110772	-0.525493	-0.346607	-0.859044	0.116093	0.411165	0.0243889	0.0756326	0.24906	0.546736	-0.818355
51C365C2ED	26	male	23	M1	-0.728452	-1.04264	-0.210527	-0.128807	-0.340557	0.616724	0.220519	0.502431	1.08889	0.412516	-0.645352	0.192921	-0.74049
B72FFD5592	26	male	24	M2	-0.8942	-0.958524	-0.64793	-0.356897	-0.23448	-0.302742	-0.749616	1.60673	0.674216	-0.0860592	-0.0906111	0.0364471	-0.0123969
FDDB4F6683	26	male	23	B1	-0.412319	-1.14036	-0.949568	-0.324049	-0.652017	-0.463538	-0.483481	0.274542	-0.530413	-0.84968	-0.237278	-0.303484	-0.993077
E21088C44E	26	male	27	M1	0.139477	-0.93487	0.0539684	-1.21847	0.206372	-0.866653	0.06291	0.797796	0.964542	0.579802	-0.46666	-0.0721187	0.270119
76ABDBF4FE	26	male	25	B1	-0.788166	-0.644415	0.358408	0.0991504	-1.42528	-0.121466	-0.813372	1.08429	-0.206151	-0.390318	-0.160428	0.0307621	0.714281
49FD9401C4	26	male	23	M1	-1.02774	-1.16685	-0.437221	-0.922804	0.15554	-0.764891	0.73628	0.18749	1.75536	1.17376	-0.449084	-0.564577	-0.527105
99D8DDD741	26	male	20	B1	-0.69551	-1.49178	-1.04197	-0.657209	-0.610127	0.292937	0.530999	0.257789	-0.361831	-0.739278	-0.927988	-0.79865	-0.280457
FEF282378C	26	male	25	M1	-0.140919	-0.610398	-0.854773	-0.613936	0.118876	0.0561782	0.609296	0.396901	0.279908	0.439174	-0.215411	-0.147263	-0.276396
0D25464F20	26	male	25	M1	-0.855808	-1.05032	0.396779	-0.244044	-0.514075	-0.205488	0.0384165	0.426159	1.1527	0.403121	-0.345583	-0.19718	-0.535029
8EE67CBAEF	26	male	24	B1	-0.796926	-1.15479	0.109469	-0.747512	-0.468608	-0.684826	-0.499391	1.27799	-0.484561	-0.58417	-0.725312	-0.717942	-0.0611309
1994044FD9	26	male	23	M1	-1.25428	-1.18963	-0.481953	-0.543156	-0.766743	-0.190509	-0.0913585	0.748867	0.355825	-0.327107	-0.522325	-0.460293	-0.252838
1F39671D2F	26	male	25	M1	-0.593913	-1.03354	-0.334693	-0.592712	1.38727	-0.306354	-0.00265753	0.340263	1.63197	1.29749	-0.246281	0.0941577	-1.11558
B4E3377606	27	male	30	M3	0.220471	-0.0637321	1.24852	0.279483	-0.490756	-0.108126	0.207817	0.51431	0.835843	0.478326	0.167298	0.80046	-0.429808
75302D71E4	27	male	23	M1	-1.1427	-1.36749	-0.583311	-1.09657	-1.29289	-0.633003	0.127207	0.873067	0.285384	-0.349558	-0.733167	-0.428096	-0.644565
0AA36D710D	27	male	22	M1	-1.24363	-1.47414	-1.30046	-1.0206	0.432452	-0.590112	0.062624	0.448144	0.0775517	-0.316884	-0.664808	-1.31358	-0.523731
BC24FB02D1	27	male	21	M1	-1.78637	-1.5434	-1.0907	-1.37746	-0.00505651	0.506675	1.15801	-0.120009	1.89769	0.712716	-1.35536	-0.665379	-0.650641
5BCA09F56E	27	male	19	M1	-1.63018	-1.68091	-2.39311	-1.65495	-1.73248	-1.0923	0.360327	0.535121	0.444675	-0.433224	-0.701393	-1.13355	-1.60307
7CC9AB962C	27	male	23	M1	-0.540752	-1.0682	-0.261149	-0.590533	-0.0741012	-0.366433	0.120679	0.268468	0.628858	0.552789	-0.329668	-0.759898	-1.75989
3A00E13D89	27	male	24	B1	-0.573237	-1.05159	-0.173259	-0.463859	0.00978338	-0.177144	-0.495093	1.06435	-0.40284	-0.581948	-0.580963	0.339264	0.239433
D237494D72	27	male	33	M4	0.664225	0.351861	-0.366397	-0.1586	-0.687005	-2.54173	-0.886278	0.702893	0.959303	0.859809	2.16282	1.09219	-0.401398
2022B1119F	27	male	23	B1	-0.898579	-1.32418	-0.0764617	-1.40397	-0.74701	-0.807597	0.737034	0.589978	-0.975303	-1.16828	-0.913427	-1.05588	-1.44872
4B52661EBC	27	male	21	M2	-1.20098	-1.50379	-1.60676	-1.33515	-0.364295	-1.06387	-0.771823	1.34591	-0.35009	-0.699967	-0.559252	-1.0668	-0.288556
25F3DD5D8C	27	male	23	M2	-0.860096	-1.07031	-1.40698	-0.974614	-1.66949	-1.2816	0.0811449	0.700471	0.349477	-0.196424	0.347981	-0.590207	-0.215185
70DD214963	27	male	20	B1	-1.04042	-1.58671	-1.12584	-0.769552	-2.01226	-0.444841	-0.446588	1.28416	-0.929862	-1.53015	-0.777166	-1.31441	-0.557413
C6AB90302A	28	male	28	M1	-0.886476	-0.631225	0.0996817	-0.653129	-1.51115	-0.401187	0.230004	0.41932	0.296312	0.0359568	-0.271899	-0.682594	-1.00687
35D564F40B	28	male	24	M1	-0.703269	-1.14676	-1.04741	-1.0354	0.981974	-0.944853	-0.120595	0.600763	0.797199	0.820811	-0.0413423	0.229802	-0.525476
C3448D7F55	28	male	23	M1	-0.632616	-1.16285	-0.376381	-0.0299176	-0.654935	-0.0648624	-0.278824	0.49639	0.483764	0.131515	-0.567374	-0.329859	-0.831394
EAD969ECA9	28	male	22	M1	-0.972822	-1.20524	-0.919577	-0.772948	-1.68879	-0.241319	-0.48955	0.565618	0.534668	-0.117866	-0.655966	-0.485141	-0.455464
1A749FF18E	28	male	24	B1	0.0170781	-0.892878	-0.0910489	-0.901782	-0.12283	-0.624649	0.0153315	0.0679768	-0.594594	-0.337553	-0.585414	-1.11564	-1.06417
C452E2C857	28	male	22	M1	-1.33672	-1.27078	-1.0039	-0.794844	-0.0358404	0.246265	1.0853	0.105937	1.20793	0.641343	-0.872656	-0.997383	0.73872
5E0B29A11A	28	male	23	M1	-1.23025	-1.22339	-0.848455	-1.01288	0.40593	-0.668952	0.0233802	0.388387	1.87212	0.75619	-0.986231	-0.0169855	0.42958
E81315CFAE	28	male	24	M1	-0.577071	-0.890645	-0.257417	-0.28402	-0.583332	-0.0550469	0.310361	-0.0232526	1.15684	0.816488	-0.387886	-0.0260113	-0.855781
71E5ABAAA3	28	male	23	M1	-0.679641	-1.16962	-1.03142	-0.698084	0.59102	-0.265029	-0.658959	0.26754	0.924579	0.662649	-0.444198	-0.035248	0.451112
3F3FBA40EC	28	male	25	M1	-0.772541	-0.804261	-0.358636	-0.759966	-0.164791	-0.490568	0.369195	0.0864919	1.29667	1.18313	-0.257018	0.202088	-1.39137
E769B3BAD7	28	male	24	B1	-0.401826	-1.12057	-0.429854	-0.868523	-1.68543	-0.130054	-0.0242113	0.848304	-0.516283	-0.689138	-0.478563	-0.282359	-0.0663067
D37015A406	28	male	25	M1	-0.729232	-0.723454	-0.372318	-0.719759	1.31407	-0.468413	0.124678	0.14264	0.570456	0.236931	-0.24709	-0.0425829	-1.27491
13FB2FE8D0	29	male	29	M5	0.000707265	-0.135341	0.127569	-0.422675	-1.05304	-0.845648	-0.0828698	0.767543	0.0164661	-0.149878	0.541804	0.299765	-1.07676
A00DAFB994	29	male	25	M1	-0.715975	-0.951095	-0.19263	-0.7709	-0.309473	-0.473087	0.0914759	0.363296	0.966199	0.505393	-0.461186	-0.0702581	-1.51919
0DB571CB76	29	male	24	B1	-0.594583	-0.951796	-0.446503	-0.849093	-0.219656	-0.783933	-0.598492	0.836482	-1.40422	-1.38431	-0.453915	-0.253671	0.308046
3DA30AD1FB	29	male	21	M1	-0.516548	-1.00973	-2.07088	-0.440648	0.963645	-1.21818	-1.30767	1.95392	1.31269	1.2582	0.347417	0.202232	1.05328
DF5E802414	29	male	28	NA	-0.465134	0.0960724	1.17582	0.45002	1.25096	-1.09246	-1.26661	0.711998	-0.175156	-0.068314	0.512655	-0.754378	-0.282333
BE5576C917	29	male	24	B1	-1.23553	-1.50034	-0.661742	-1.39716	-1.67384	-0.376614	0.519755	0.778013	-0.0077428	-0.72426	-0.745981	-0.624976	0.0826391
9F22F6642C	29	male	22	M1	-0.639303	-1.09839	-0.623978	-0.934809	0.228065	-0.364223	0.289456	0.465086	1.49124	0.83655	-0.548155	-0.723427	-0.398463
0B4D8A2FB8	29	male	22	B1	-0.646544	-1.29036	-1.15688	-1.28572	-1.47068	-0.462288	0.731078	0.637543	-0.667058	-0.917854	-0.524113	-0.407194	-0.737172
6816B0143A	29	male	21	B1	-1.6355	-1.67294	-1.75888	-1.95966	-0.258648	-0.86797	0.229334	2.15871	0.246371	-0.464739	-1.26867	-1.59452	-0.218725
9DF05400A5	29	male	19	M1	-0.997978	-1.72775	-1.71317	-0.799951	-0.966688	0.14171	0.896963	-0.00543198	-0.149154	-0.532408	-0.985569	-1.17148	-0.976123
7A252EBA5A	29	male	23	M1	-0.75014	-1.14918	-0.445014	-0.692874	1.03656	-0.675265	-0.792885	0.996687	0.406405	0.0998322	-0.343897	0.16695	-0.407666
3E8AEF30BF	29	male	23	M1	-1.012	-1.0994	-0.529231	-0.526188	0.84018	-0.0640238	-0.280782	0.816308	0.611921	0.331879	-0.647117	-0.428423	0.326804
9936ED261D	30	male	23	M1	-0.63513	-1.32273	-0.886741	-0.926281	-0.414744	-0.0861513	0.0574324	-0.0889632	0.640633	0.445348	-0.907922	-0.282314	-0.527153
E3B2E2E487	30	male	21	B1	-0.455806	-1.25225	-1.24315	-0.513426	-1.2276	0.0247199	0.202512	0.343189	-0.290466	-0.41273	-0.492451	-0.489645	-0.385104
09C0E9890B	30	male	24	B1	-0.548898	-1.12351	-0.238357	-0.0822182	-1.55322	0.478547	-0.140906	1.31673	-1.17709	-1.33892	-0.537015	-0.556929	0.942625
46F11F638D	30	male	21	M1	-1.21583	-1.31983	-1.13044	-1.12093	-2.273	-0.301546	0.872959	0.285408	0.54394	-0.136689	-0.729141	-1.26923	-1.33229
469245F943	30	male	32	M5	0.228574	0.279015	0.844624	-0.228569	-0.603998	-1.64048	-0.67657	0.929491	0.556923	0.667568	0.826875	0.643263	-0.470704
479B4F9670	30	male	23	M1	-0.760626	-1.13494	-0.961261	-0.802314	-1.07613	-0.244722	0.373541	0.290438	1.19584	0.585974	-0.433435	-0.430054	-0.519898
6674AE27A0	30	male	22	M1	-0.610019	-0.964021	-1.17332	-0.553192	-0.243603	-0.748456	0.0521217	-0.321786	0.0833114	0.118727	-0.287341	-0.543494	-0.577092
FDA460CF64	30	male	24	M1	-0.618843	-1.08461	-0.207813	-0.544049	0.536907	0.25441	1.02334	-0.191645	1.46683	0.991237	-0.657491	-0.178492	-0.0729633
05E08D3CCD	30	male	24	M1	-0.683905	-0.770077	-0.28363	-0.332852	-0.872817	0.771399	0.83385	0.384381	1.14496	0.415704	-0.50962	-0.112425	-0.994582
DE1429E317	30	male	24	M1	-0.841095	-1.01013	-0.377327	-0.698877	-0.951967	0.0891506	0.517117	1.11513	0.975017	0.745275	-0.660969	-0.695525	0.261358
1E0DB44C91	30	male	26	B2	1.54617	-0.820061	-0.140139	-0.562035	0.218787	-0.908546	-0.689018	1.55367	-1.46842	-0.181453	-0.0214393	0.364837	1.66468
1C1F074B3B	30	male	26	M1	-0.69857	-0.931488	-0.171248	-0.511868	0.534132	-0.300057	0.281369	0.0697972	1.25438	1.16117	-0.211372	-0.347	-0.694559
73AF321370	30	male	24	M2	-0.589229	-0.801536	-0.250976	-0.367793	0.0554871	-0.239069	-0.497869	0.780381	-0.128102	-0.297951	-0.36826	-0.109099	0.874956
34C5A8E9EC	30	male	25	M1	-0.744934	-0.899651	-0.848667	-0.851904	-0.876932	-0.424247	0.00144754	0.254214	0.784679	0.452279	-0.0755578	0.196684	-0.777401
678768873F	30	male	21	M2	-0.707213	-1.24135	-1.14476	-0.419347	-0.908321	-0.315699	-0.520749	0.663013	-0.0620835	0.339671	-0.758021	-0.42417	-0.245302
B14A1EF00E	30	male	27	M3	-0.508503	-0.572349	0.0886234	-0.804632	-0.697725	-0.422277	0.936455	-0.220351	0.228707	-0.0314602	-0.240099	-0.222787	-1.86395
71A0CD02ED	30	male	23	B1	-1.32237	-1.08071	-0.319406	-0.521275	-0.248165	-0.318028	0.00840877	0.907413	0.0671003	-0.284208	-0.538743	-0.678021	-0.405629
7EF326FFBB	30	male	22	M2	-0.394982	-1.55572	-1.13241	-0.963341	-0.435984	-0.562171	-1.21128	1.62297	-0.498262	-0.882161	-0.532792	-0.664537	0.616277
9FEE3D8725	30	male	16.3333	M1	-0.587672	-0.125813	-0.455241	0.500593	-0.283935	0.720297	0.591922	-0.439278	2.17116	1.78668	0.088944	1.13021	-0.196058
BAAEA904A0	30	male	24	M2	-0.754065	-1.12095	-1.1111	-0.819105	-0.434229	-0.750358	-0.358528	0.920744	0.723788	0.259412	-0.43173	-0.188951	-0.0272116
27F98160E6	31	male	27	M6	0.263963	-0.42469	0.145544	-0.260623	-0.950491	-0.955187	-0.202029	0.773809	0.258451	-0.175873	-0.0385855	0.569745	1.21991
FADE5E911E	31	male	23	M1	-0.676015	-0.966725	-0.603931	-0.541165	-1.37118	-0.519387	0.0999533	0.692135	0.287669	-0.167472	-0.359447	-0.500255	-1.11667
8BC329062A	31	male	28	M2	-0.135075	-0.239594	-0.126	-0.890472	-0.778559	-1.05635	0.185613	0.537398	0.283381	0.1125	-0.00395481	-0.242052	-0.208003
1FF2B96DE8	31	male	23	M1	-1.10963	-1.06778	-1.25794	-0.860653	-0.291369	-0.768779	-0.244449	0.257982	0.838651	0.258098	-0.394416	-0.859855	-1.34008
8975C7992C	31	male	24	NA	-0.154882	-0.727844	-0.297941	-0.0487202	0.269173	-0.307896	-0.207696	0.0822688	0.618069	0.270941	0.00115852	0.350582	-1.3545
79D127F2FC	31	male	20	M2	-0.994425	-1.55558	-1.59033	-1.18161	-0.0104602	-0.0166081	-0.455156	1.01671	0.149396	-0.0112428	-1.03128	-1.19037	0.0075804
FDC9D820F1	31	male	26	M2	-0.428356	-0.592215	0.414619	-0.503599	-0.775741	-1.18165	-0.1361	0.380663	0.0319454	-0.250695	0.204865	-0.27739	0.28063
941C712F30	31	male	26	M1	0.176088	-0.737326	0.254612	-0.585269	-0.189162	-0.104603	0.780473	0.246353	0.706484	0.650937	-0.228373	0.145312	-0.300385
2B6638971B	31	male	25	M1	-0.757913	-0.898086	0.379168	-0.611412	-0.0751793	-0.29591	0.206997	0.288295	0.638802	0.293237	-0.649621	-0.368656	0.110749
2DEDDBA2E1	31	male	27	M1	-0.53101	-0.529741	0.47268	-0.896808	-0.918744	-0.748699	0.588378	0.0924515	0.805192	0.391049	-0.622044	-0.124947	-0.484737
16BDB85C05	31	male	21	M2	-1.17343	-1.52795	-1.42633	-1.25562	-2.32268	-0.396579	-0.158539	1.36591	0.723483	0.0287236	-0.649113	-0.379868	0.602332
AE8CF5160F	31	male	26	M3	0.138894	-0.496253	0.03733	-0.320015	-0.435555	-0.619683	0.175008	0.320101	0.377542	0.541911	-0.0336359	0.249569	-0.418346
1044595C34	31	male	31	NA	-0.00155205	0.141824	1.53756	0.478837	0.15586	0.115728	-0.213445	0.577873	0.550105	0.757686	0.462678	0.435019	-0.655978
73BE7BBF64	31	male	25	B1	-0.154525	-0.871645	-0.0619202	-0.306459	-2.75253	0.627816	0.474509	0.387024	0.0736853	-0.429149	-0.583594	-0.217483	-0.0885022
9521B5D2A7	31	male	27	M2	-0.345008	-0.320247	-0.550269	-0.784569	-0.626666	-0.702925	0.244318	0.725406	-0.133043	-0.136036	0.292845	-0.298439	0.0425492
84D7BA58EA	31	male	20	M1	-0.889715	-1.49124	-1.52706	-1.49128	-1.1594	-0.0806439	1.52049	-0.0109137	0.0949708	-0.0801995	-1.08451	-0.955553	-0.117441
839F28862B	31	male	29	F5	-0.112302	-0.226102	0.49687	-0.217489	0.0900288	0.106583	-0.105581	-0.47798	0.225592	0.205579	-0.149075	-0.143517	-1.78901
C3B49A0BE4	32	male	14.5	M1	0.362519	0.19848	1.19098	0.522785	0.0948433	0.92564	4.56351	3.30382	2.72462	1.78947	0.528061	2.90394	1.46504
2966BB3B5C	32	male	22	M1	-1.33424	-1.46014	-0.577795	-0.853097	0.453837	0.209374	0.544749	0.0666961	0.535938	-0.047326	-0.942382	-0.378569	-0.590111
B287DDC5A0	32	male	24	M1	-0.636112	-1.08379	-0.603552	-1.51808	-1.30824	-0.840676	1.12981	-0.519659	0.769737	0.390094	-0.594535	-0.529909	-0.846352
C3BECEFBCB	32	male	32	M4	-0.288257	0.301615	1.08542	-0.227961	0.226353	-1.06274	-0.124864	0.270386	0.365648	0.0563625	0.489586	0.637648	0.225484
24AE485B4F	32	male	23	M1	-0.828717	-1.12631	-0.36216	-0.588036	-0.59722	0.146635	0.53297	-0.213718	0.867418	0.607137	-0.72149	-0.284899	-0.870893
4BAA279EB5	32	male	25	M1	-0.428584	-1.01095	-0.635078	-0.56471	-2.04288	-0.0418073	0.409998	0.86382	0.811212	0.0634003	-0.384769	-0.0171533	-0.48413
6ADB33F92A	32	male	26	M2	-0.450388	-0.823401	0.0728885	-0.336239	-0.832966	-0.0518135	0.171286	1.0789	0.780733	0.491729	-0.191444	-0.131586	0.2138
CC1509226D	32	male	33	M4	1.17382	0.604761	1.11399	0.127263	1.02745	-1.13694	-1.15519	1.15071	0.890165	1.4039	0.982918	1.23311	1.80906
B0A793794E	32	male	24	M1	-0.881682	-0.931338	-0.523885	-0.474146	-0.0322717	-0.641755	-0.472005	0.899747	0.75974	0.02952	-0.336333	0.0192049	-0.367118
23A316D116	32	male	24	B1	0.087069	-0.849416	0.261468	0.440424	0.167049	-0.71563	-0.86546	1.42826	0.32758	0.179077	0.0769376	0.00665258	-0.366656
8EF0FB4B46	32	male	26	M1	-1.03398	-0.805971	-0.546763	-1.17466	0.0739963	-0.799044	0.380986	0.165378	1.16121	0.581867	-0.442638	-0.259364	-0.614001
75AB0A2AEF	32	male	24	M1	-0.753506	-0.799837	-0.42996	-1.21565	0.871556	-0.417179	1.13707	-0.585612	1.17579	0.973459	-0.778269	-0.391054	-1.50064
8DA94184EE	32	male	21	F1	-1.15442	-1.12921	-0.852466	0.0943409	-0.242163	0.0618633	-0.0469796	0.50732	-0.135236	-0.453134	-0.40362	-0.474479	-0.5933
51A2B4069E	33	male	25	M1	-0.523897	-1.0727	0.123567	-0.265018	0.265619	0.167495	0.208167	0.979083	0.77904	0.391973	-0.613096	0.150004	-0.22307
A1691CD483	33	male	27	M3	-0.385114	-0.37109	0.194404	-0.722954	0.0544134	-0.784935	1.11503	-0.0174394	0.346074	0.319621	-0.0195499	-0.377397	-0.848564
D10FB146B5	33	male	21	M1	-0.906329	-1.56088	-1.65316	-1.31434	-0.190621	-0.240302	0.416487	0.374894	0.335481	-0.163955	-0.826364	-1.19177	-1.11669
70C4758E39	33	male	25	B1	0.19203	-0.705799	0.0274562	-0.286363	-1.6002	0.280082	0.17254	0.26511	-0.524659	-0.0954151	-0.0455459	0.323268	-1.57025
3B66D72FAF	33	male	21	M1	-1.13389	-1.39831	-1.25485	-0.822934	-1.04912	0.0938987	0.545071	0.580197	0.157392	-0.260593	-0.742278	-0.666133	-0.769342
8FD0DA51F8	33	male	27	M1	-0.472273	-0.752193	-0.278315	-0.690119	-0.420751	-0.242308	0.00879236	0.0626483	1.03368	0.742158	-0.238023	0.413573	-0.0832854
83B584132D	33	male	32	M5	-0.273501	0.418132	1.13699	-0.362888	-1.76775	-1.11912	0.158819	0.525782	0.269742	0.0348703	0.563992	0.767273	-0.45225
C6A909D266	33	male	25	M1	-1.00881	-0.900631	-0.461217	-0.746589	0.274949	-0.155541	0.249174	0.384897	0.949787	0.472997	-0.718163	-0.129284	0.321626
4C3FB66A0C	34	male	31	M6	1.00006	0.099166	0.393876	-0.00908687	-1.16323	-0.434553	0.10121	0.45342	0.205194	0.0188249	0.640705	0.979703	1.079
EC448B7523	34	male	25	M1	-0.45947	-0.774585	-0.466816	-1.0556	0.347747	-0.609238	0.890365	-0.358808	0.614053	0.5215	-0.336188	-0.223688	-1.13914
B6A9171161	34	male	24	M2	-0.528246	-0.645172	-0.797066	-0.324653	-0.587641	-0.955545	-0.143222	0.736472	-0.182647	-0.162237	0.153257	-0.463236	-1.07256
4.86701e+37	34	male	21	M1	-1.29048	-1.63418	-1.47883	-1.69959	-0.11863	-0.466083	0.506813	0.97188	0.959029	0.318421	-0.946647	-0.642735	-1.14447
4C226CE0D0	34	male	26	M1	-0.602658	-0.768563	-0.0872352	-0.821375	1.13836	-0.468965	-0.0751736	0.901727	0.370272	0.511617	-0.0535365	0.0119989	-0.427236
5F3268A43F	34	male	20	F1	-1.85832	-1.572	-0.728119	-0.526275	-0.61808	0.68011	0.666177	0.0178056	-0.449739	-0.620091	-1.18269	-1.4108	-1.84092
A15C168B6E	34	male	27	M3	-0.586098	-0.643055	-0.200864	-0.558018	-0.296951	-0.831813	-0.0653621	0.673099	0.675199	0.646232	0.240214	-0.323905	-0.847879
A3B0735223	34	male	25	M1	-0.327906	-0.760751	-0.649554	-0.485034	1.47031	-0.273591	-0.0485866	-0.28798	0.950591	0.882464	0.0846278	0.175233	0.417148
51E6160593	34	male	37	M5	1.31092	1.5461	1.71546	0.517208	-0.804236	-0.984338	0.117627	-0.606267	0.954096	1.13588	1.44292	0.976232	-0.716845
A6F5B145B0	34	male	19	M1	-0.867683	-1.78338	-1.48553	-1.36706	0.166968	-0.541542	-0.595672	0.413115	0.0440209	-0.194955	-1.0106	-1.00363	-0.75682
4B1ECFEF08	34	male	25	M1	-0.243879	-0.494754	-1.13104	-1.03366	0.139267	-1.33049	0.449423	-0.196291	1.16567	0.953739	0.0917477	0.350673	0.810149
83E492A0F7	34	male	29	M1	-0.418839	-0.117193	0.804982	-0.657278	0.365484	-0.129195	1.05335	-0.242865	1.3812	0.893459	-0.345449	-0.09521	-0.173677
BD90F60D1C	35	male	24	M1	-0.494112	-0.677281	-0.220539	-0.701019	0.894205	-0.313595	0.330377	0.193225	1.1931	1.32655	-0.420678	-0.0747691	0.577586
45E7AFCA2B	35	male	30	M4	0.103321	0.138832	0.22995	-0.560768	-1.05065	-1.41001	-0.520379	0.0228494	0.703863	0.449399	0.587886	0.122466	-0.177536
069FEA22B4	35	male	23	M1	-0.390972	-1.06952	-0.289054	-0.508782	0.416966	0.0298104	-0.0144998	1.23412	1.06839	1.00979	-0.391593	-0.660459	0.0208618
5F9422205A	35	male	26	M1	-0.575361	-0.507505	0.0636603	-0.383992	0.996342	-0.848636	-0.691448	0.727501	0.789434	0.71869	0.103463	0.00884041	0.282393
179B8663A6	35	male	27	M3	0.0966028	-0.299698	-0.0455433	-0.0307945	-0.769705	0.450217	0.219731	0.210903	0.0506861	0.454491	0.0527258	0.654377	-0.397698
F1C13E8ED6	35	male	23	M1	-0.546463	-1.10267	-0.914852	-0.73252	-0.486666	0.391467	0.958837	0.230485	0.515282	0.445096	-0.725999	-0.155194	-0.425737
C2344DFC34	35	male	26	M3	-0.311734	-0.530651	0.506397	-0.688418	-1.33561	-0.879285	0.407194	0.524306	0.0178276	-0.144983	-0.209587	-0.302703	-1.44469
423CB002C9	35	male	24	B1	-0.0100478	-0.90212	-0.19746	-0.265382	-0.534879	-0.436004	-0.523648	1.60952	-0.371202	-0.397188	-0.224639	0.0610669	0.366746
199FDBC683	35	male	26	M1	-1.04404	-0.575669	0.0952703	-0.580661	-0.0698499	-0.857049	-0.0955688	0.605396	0.60411	0.362189	-0.358768	-0.380703	-0.367339
F255CB61C2	35	male	26	M1	-0.310913	-0.736784	-0.369411	-1.39708	0.534417	-1.29015	-0.0594212	0.584618	0.384646	0.281453	-0.21024	0.0603402	-0.326773
44104BA0C2	36	male	21	M1	-1.35177	-1.78119	-1.38981	-1.19063	-0.313623	-0.187614	-0.27218	0.975068	0.524221	-0.347707	-1.04714	-0.939759	-0.287662
00967AF7C9	36	male	27	M3	-0.35938	-0.151407	0.0510382	-0.542467	-0.259475	-0.699472	-0.381256	0.415681	0.779659	0.661036	0.230876	0.137229	-0.407534
B56911D758	36	male	23	M1	-0.669675	-1.15232	-0.740784	-1.09492	-0.797934	0.191436	1.06548	-0.506422	1.55992	0.898456	-0.774565	-0.0951928	-2.0002
BEFC765399	36	male	24	M1	-0.876079	-0.958222	-0.227762	-0.405586	-0.964329	-0.0149003	0.315748	0.319745	0.258046	0.155364	-0.563786	-0.48271	-0.195483
8265EBB99E	36	male	36	M5	2.92517	1.2477	1.19099	0.622954	0.485231	-0.455368	-0.197746	-0.340524	-0.410945	-0.00263514	1.49352	1.18987	1.5507
29AEF1A203	36	male	23	M1	-0.787367	-1.15559	-0.467495	-1.11438	1.11751	-0.58004	-0.326418	0.48777	-0.402007	-0.321352	-0.855694	-0.907671	-0.0129794
483C1222A7	36	male	21	B1	-1.66879	-1.32583	-0.798492	-1.08656	-0.960441	-0.389386	-0.0278428	0.643476	-0.0160188	-0.805737	-1.1967	-1.17667	-0.519171
A40F1F8C8A	36	male	26	M2	-0.283049	-0.729095	0.0643749	-1.06593	-1.57232	-1.00623	-0.231828	0.846998	-0.462129	-0.253841	-0.210313	0.179649	0.279169
A1C46FD91B	36	male	23	M1	-0.765842	-1.2071	-0.98996	-1.58114	-0.120754	-0.604079	0.83578	0.292622	0.838441	0.280899	-0.959723	-0.551312	0.868244
7840FA8216	36	male	29	M1	0.00958032	-0.460382	0.187268	-0.909654	0.393849	-0.353594	1.45816	-0.559611	1.93629	1.69574	-0.331533	-0.104219	-0.812409
CDEE886B32	36	male	29	M3	-0.00100325	-0.246133	0.314991	-0.595306	-0.025601	-0.96421	-0.117686	0.135047	0.525336	0.876335	0.321256	0.355338	-0.826843
2A52768768	36	male	27	M2	-0.406487	-0.490528	0.0248877	-0.695294	0.0893373	-1.04798	-0.192584	0.0815246	0.169627	0.0378746	-0.263014	-0.502395	0.787169
A284617DBC	36	male	24	M1	-0.622003	-1.06755	-0.675125	-1.10092	0.0222886	-0.701987	0.483163	0.299057	0.304964	0.145152	-0.329163	-0.540216	0.349574
CF0A1A3A91	36	male	21	B1	-0.498101	-1.49545	-1.33751	-1.2402	-0.843294	-0.834153	-0.282408	1.1268	-0.613663	-0.863722	-0.715602	-0.284622	-0.414026
0DB12A4E96	36	male	32	M3	-0.298447	0.22488	0.139946	-0.966197	0.592926	-1.05594	0.472676	0.178591	0.919963	0.794133	0.669047	0.604088	-0.492793
4BC1BF1D35	37	male	23	M1	-0.977202	-1.17785	-1.25872	-1.19767	-0.518912	-0.058083	0.958184	0.165854	1.76647	1.10639	-0.719557	-0.550735	-0.833891
5191A9AAAD	37	male	26	M3	-0.619208	-0.608952	-0.320706	-0.878457	-0.279962	-0.906646	0.618587	-0.360011	0.0905827	0.0701166	-0.0890797	-0.457222	-0.656716
6BC6AC9045	37	male	29	M3	0.0642267	0.0541174	0.40428	-0.383073	-0.994657	-0.976822	-0.0330261	0.189907	0.583026	0.604292	0.338841	0.108898	-1.05539
CBCC78A436	37	male	18	M1	-1.64706	-1.80844	-1.78952	-1.1062	-0.761685	0.558704	0.936042	0.377533	0.453658	-0.227564	-1.48848	-1.44883	-0.662619
FEB0701A38	37	male	25	M1	-0.459383	-0.596612	-0.540309	-0.912047	-0.0485086	-1.06095	-0.0338822	0.280884	1.53452	1.26438	-0.0342581	-0.0213965	-0.282919
615FC92DA3	37	male	30	M2	0.0341557	-0.10156	0.00881552	-0.153189	-1.16689	-0.587887	-0.0896183	0.822105	0.87144	0.644241	0.740674	1.07017	1.64404
B737BE8E02	37	male	24	M1	-0.752975	-0.95154	-0.816862	-0.42355	-0.270932	0.224896	0.175925	-0.0700848	0.850941	0.517523	-0.546512	-0.248142	-1.35526
B80EA3505B	37	male	21	M1	-0.215336	-1.34424	-1.15075	-0.763783	0.949922	-0.867122	-0.785354	0.345522	-0.0861524	-0.184664	-0.471187	0.0127499	-0.229556
3E34CEA571	37	male	26	B1	-0.391291	-0.860752	-0.253342	-0.92878	-1.45045	-0.630194	0.209357	0.351943	-0.658934	-0.764581	-0.595218	-0.260843	-1.11533
0D85663B65	37	male	24	M2	-0.794131	-0.863983	-0.825692	-0.92844	-0.361297	-1.17205	-0.781878	0.627258	-0.207128	-0.428266	-0.34808	-0.412197	0.407615
58EFCABACE	37	male	21	M1	-0.170108	-1.4958	-0.71427	-1.03848	1.19797	-0.418119	-0.113209	0.417262	0.203837	0.479574	-0.646512	-0.783813	-0.64147
3E43E6D1FA	38	male	30	M3	-0.000849451	-0.195726	0.251978	-0.633194	0.163736	-1.21747	-0.433417	0.0450832	0.67624	1.05551	0.602998	0.00011158	-1.14215
F4FFDDBD3C	38	male	26	M3	-0.523298	-0.616393	-0.326931	-1.13871	-0.855582	-1.63901	0.431668	-0.442975	1.38847	1.09315	0.215037	-0.0491061	-0.82487
3571C23EED	38	male	21	M2	-1.21058	-1.36751	-1.27166	-1.70585	0.513027	-1.44953	0.11313	0.716042	-0.769959	-1.02344	-0.993612	-1.13044	0.231063
C0AD6728BA	38	male	21	M3	1.52384	0.835559	0.731084	0.267561	0.02164	0.567814	0.981364	2.07262	2.67939	2.73998	0.796373	4.4984	1.46358
2A3C903DB1	38	male	25	M1	-0.561138	-0.895597	-0.837656	-1.53566	0.0833236	-0.94533	0.19892	0.425646	0.435685	0.152962	-0.478994	-0.409207	-0.140482
304351B39E	38	male	25	M1	-0.682354	-0.637989	0.203498	-0.964067	0.635806	-0.567579	0.124739	0.145469	0.457855	0.227672	-0.607073	-0.37743	0.144551
4724C315CA	38	male	27	M6	-0.712633	-0.348002	0.0371348	-0.94473	-1.18425	-0.863371	-0.246968	0.953956	-1.01077	-0.857881	-0.0710498	-0.291246	0.927494
3D1500BBBC	38	male	25	M1	-0.103508	-0.700872	0.347581	0.44693	0.541536	0.675203	0.23223	0.928547	1.32552	1.32947	-0.24129	0.799806	0.0384475
8D2D6F042B	38	male	28	M4	0.0564818	-0.327217	-0.0203186	-0.464373	0.430242	-0.817636	-0.622508	-0.0679722	0.627353	0.805918	0.242946	0.604035	-0.600964
0671DA4B10	38	male	25	NA	-0.887414	-0.499556	-0.691255	-0.235349	-0.266276	-0.903256	0.103366	-0.151569	-0.126242	-0.398173	0.235974	-0.0245448	-0.0274037
1208141CB9	38	male	21	M1	-1.44186	-1.65213	-1.18653	-1.40179	-1.25401	0.0833801	0.674798	0.568025	1.1105	0.282601	-1.12824	-1.39942	-1.57974
74BD40741F	38	male	24	M1	-1.40862	-0.993082	-0.514955	-0.565989	0.475762	0.84519	0.825256	-0.16295	1.34926	0.837568	-1.26995	-0.189696	0.150174
309941BF43	38	male	22	B1	-0.868169	-1.44126	-1.09217	-1.13025	-2.49739	-0.468503	-0.568025	1.32257	-1.75649	-2.24379	-0.767818	-0.951681	0.18389
4262FD9647	38	male	23	M1	-0.930941	-1.29488	-1.096	-1.3918	0.852169	-0.882697	-0.287114	0.597573	-0.1684	-0.265849	-0.682243	-0.74089	0.0155895
223BAECBA1	38	male	24	M1	-0.747468	-0.942303	-0.457138	-0.465002	1.86692	-0.0928014	-0.771696	0.925229	1.19143	0.966	-0.549246	0.0861311	-0.0285833
59EEA5BE8E	38	male	34	M6	-0.00175193	0.369147	0.243195	-1.15833	-0.466286	-1.30789	0.390642	0.235088	0.233925	-0.060127	0.519446	0.309617	0.571426
71C6D663FB	38	male	23	M1	-1.00897	-1.15405	-0.74574	-1.29339	-0.535804	-0.937504	0.503334	0.726483	-0.0815141	-0.384023	-0.51702	-0.705096	-0.42153
587CD56B6D	39	male	34	M5	1.05875	0.504745	0.518268	-0.726093	-1.03393	-1.06459	-0.00183298	0.337147	0.311662	0.850056	0.833997	0.887461	-0.131302
9CF2A2E199	39	male	27	M3	-0.149262	-0.387901	0.401862	-0.632413	-1.18827	-0.271334	1.1212	-0.552974	0.785669	0.286575	-0.158674	0.0758239	-1.8609
7CD71691B5	39	male	29	M3	0.547013	-0.120591	0.562543	-0.238807	-0.141145	-0.0690282	0.620158	0.521262	0.995943	1.04519	0.281324	1.2547	-1.25214
AF6FD12820	39	male	26	M6	0.181422	-0.453399	-0.65261	-0.625166	-0.0751187	-0.757203	-0.355307	0.345911	-0.566956	-1.0819	0.285275	0.774797	0.59422
B9305922EC	39	male	27	M1	-0.745534	-0.684665	-0.800895	-1.37899	-1.11618	-0.725802	1.62433	-0.558175	1.0065	0.537594	-0.352914	0.29734	-1.20819
C000610A25	39	male	25	B1	-0.757055	-1.00943	-0.616482	-1.17178	-1.11892	-0.164733	0.296885	-0.102383	-0.844827	-1.40008	-1.03501	-0.069337	-0.915654
F69C1F08DF	39	male	22	M1	-1.12138	-1.48723	-1.57934	-1.59816	-1.10153	-0.478141	0.0188003	0.647739	0.160131	-0.163707	-0.96353	-0.982404	-0.100856
0759B92F1D	39	male	27	M3	-0.277842	-0.485144	-0.304547	-0.690606	-0.251833	-0.899555	-0.319229	0.513208	0.802878	0.621927	-0.0682992	0.305222	-0.456676
3DBD0FEEF7	39	male	31	M3	0.189708	-0.0413943	0.427108	-0.89222	-0.881041	-0.826689	0.157023	0.107053	0.334344	0.230704	0.211125	0.840905	-0.557218
D11A70B54A	39	male	27	M3	-0.332655	-0.396217	-0.52089	-0.934593	-0.394234	-1.16957	-0.265537	0.22561	0.41671	0.299889	0.196851	0.0825182	-0.850902
DEBB361C71	39	male	29	M2	0.0448303	-0.143672	-0.197117	-0.305845	-1.08745	-0.184375	0.0731302	0.476784	0.111473	-0.138065	0.24915	0.0305315	-0.0663043
3FA619C192	39	male	27	M1	-0.105334	-0.649552	-0.317086	-1.00648	-0.598003	-0.848255	1.0445	-0.266633	1.09128	0.803433	-0.162007	0.286912	-0.404105
AB83EB9A93	39	male	22	M2	-0.390436	-1.29444	-1.3824	-0.871998	-0.826509	-0.994205	-0.810245	0.609736	0.175367	0.0876116	-0.308515	-0.637066	-0.605087
72CC12EFBF	39	male	29	M2	0.531211	0.127764	-0.205457	-0.468785	-0.230284	-0.81193	0.136052	0.639119	0.345404	0.425206	0.462791	0.252875	0.488971
873BF163F6	39	male	25	M1	-0.392128	-0.786829	-0.483142	-0.729448	-0.145897	-0.41532	0.805408	-0.117464	0.77102	0.346899	0.0395336	-0.251323	-1.47137
7592D9CC0D	39	male	30	M4	0.223275	0.182889	0.289392	-0.252534	0.757993	-1.05373	-0.379385	0.0738807	0.391643	0.782846	0.709653	0.500972	-0.479323
31B6021C68	39	male	34	M5	0.633843	0.502918	0.845397	-0.600087	-1.3469	-1.25727	0.641092	0.558042	-0.407486	0.1115	1.06784	0.491914	-0.614785
261F59C02A	39	male	31	M1	-0.139022	-0.149216	0.108599	-0.939355	-0.419896	-0.804351	0.283365	0.164136	1.46727	1.19657	-0.00681113	0.574926	0.275959
27727EDD05	40	male	26	M1	-0.265501	-0.530066	-0.0890143	-0.705009	0.513866	-1.04198	-0.33083	0.0286754	-0.0591769	-0.119572	-0.181837	0.358508	-0.331307
3801CE5692	40	male	30	M4	0.0882622	0.0389733	0.232041	-0.417626	-0.376274	-1.58713	-0.72224	-0.086569	1.11049	1.13045	0.62923	0.751313	0.424384
0736973A19	40	male	26	B1	-0.35759	-0.911016	-0.40173	-0.555839	-2.17064	-0.209596	0.314308	0.919394	-0.376154	-0.690542	-0.0979163	0.193886	0.926608
8C9683B3C3	40	male	24	M1	-1.17422	-1.16363	-0.614226	-1.44581	0.0545424	-0.691873	0.730567	0.064434	0.512781	0.297675	-0.696496	-0.888991	-0.735239
C76CE3752F	40	male	27	M2	-0.141074	-0.265692	-0.169203	-0.387697	-0.459262	-0.963899	0.179861	0.489807	0.0454682	-0.0251088	0.368963	0.701224	-0.231899
450D5C0070	40	male	26	M1	-0.21848	-0.437984	-0.213844	-0.531323	2.49327	-1.02278	0.370152	-0.782531	1.40841	1.67114	-0.0795506	0.482067	-0.392876
7299AF0535	40	male	26	M1	-0.581778	-0.668859	-0.277242	-0.937639	-0.243563	-0.319342	0.675393	-0.114063	0.481241	0.214946	-0.350879	-0.250087	-1.28174
295272E354	40	male	25	M1	-0.538016	-0.588139	-0.650399	-0.722595	0.333325	-0.174087	0.795507	-0.0430436	1.17893	1.37091	0.0130704	-0.172053	-0.0599709
E9ADE29A04	40	male	22	M2	-0.931966	-0.959637	-0.993631	-1.01308	-1.07962	-0.885282	-0.512336	0.432225	-0.115373	-0.892329	-0.487107	-0.383069	-0.0611382
1BC6E40902	40	male	21	B1	-0.513617	-1.4809	-1.32252	-1.02607	-0.910897	-0.0434654	-0.6649	1.69891	-0.45864	-0.231022	-0.74368	-0.292334	-0.9715
FA4E810F0C	41	male	26	M6	-0.3157	-0.486793	-0.50884	-0.974832	-0.936334	-1.04269	-0.163674	-0.301848	-0.503896	-0.0989118	-0.172097	-0.0331388	-0.0357887
F5A800D813	41	male	24	M1	-0.947777	-1.01915	-1.14382	-1.42168	-0.930895	-0.104719	0.456106	0.524493	0.622326	0.153951	-0.679916	-0.158657	-0.304163
E7827F6927	41	male	24	B1	-0.504188	-0.756135	-0.258349	-0.728138	-0.458567	-0.555977	0.34976	0.321391	-0.608857	-0.616636	-0.313847	0.173119	-1.4027
908662A656	41	male	21	B1	-1.13052	-1.1397	-1.05577	-1.03283	0.500084	-0.292821	0.28696	0.34635	-0.575321	-0.912208	-0.924223	-0.644818	-0.398552
3DAE68D61E	41	male	24	B1	-0.276482	-1.05648	-0.273222	-0.789701	-0.786243	-0.0823635	0.0460064	0.418386	-1.63709	-1.10464	-0.317938	-0.491878	0.239484
F88B87D05D	41	male	26	M1	-0.401704	-0.834335	-0.915989	-0.835539	-0.190673	-0.0739216	0.279285	0.355426	-0.0225507	-0.103589	-0.625216	-0.598871	-0.317424
7E239B378C	41	male	25	M1	-0.973216	-0.805183	-0.154975	-0.832111	-0.530834	-0.695561	0.363551	0.502693	0.730218	-0.0143425	-0.679401	-0.896557	0.23667
BDA6CA29B8	41	male	27	M2	-0.677589	-0.499571	-0.474577	-0.965263	-1.28175	-1.01141	0.2111	0.300432	-0.0176194	-0.222682	0.0983203	0.407945	-0.144457
EFDB3BEE34	41	male	26	M1	-0.460951	-0.661444	-0.341525	-0.623005	0.253093	-0.983211	0.25691	0.237476	0.432567	0.194667	-0.303344	-0.0535003	-0.171933
941A369439	41	male	33	M5	1.7229	0.560365	0.433706	-0.0500753	-0.155303	-0.74011	0.157697	-0.0288872	0.362451	0.69411	0.896921	1.79299	1.37071
195067F05D	41	male	22	M1	-1.97663	-1.35932	-1.08142	-1.32632	-0.252232	-0.133796	0.746909	0.00323841	0.514528	-0.209027	-1.21228	-1.07459	0.514755
7B1F323D18	41	male	26	M1	-0.423616	-0.735429	-0.667142	-1.03388	-0.59561	-0.608779	0.411647	0.758892	0.91644	0.394543	-0.351907	0.333874	-0.798524
C62A40F298	41	male	28	M2	-0.545106	-0.26989	0.611936	-0.522424	-0.456421	-0.824842	-0.0523099	0.495471	0.743574	0.606277	-0.00465345	-0.072581	0.454461
5A7BB984A0	41	male	27	M1	-0.729475	-0.320713	-0.507158	-0.962334	0.372424	-1.21497	-0.605143	0.660019	0.109856	0.00955137	-0.0720288	-0.0435344	0.055264
B5D2EEE5FB	41	male	25	B1	0.0641665	-0.920878	-0.114298	-0.638215	-2.47733	-0.0965625	-0.0583674	1.01703	-0.223164	-0.12948	-0.386316	0.394857	-1.39965
F6876146FE	41	male	30	M5	0.479306	0.243507	0.379506	-0.121877	-0.871895	-0.345662	0.24039	-0.270402	0.308243	0.230805	0.166491	1.11659	0.176041
274B690244	41	male	24	M1	-0.910877	-1.05065	-0.703614	-1.18228	-0.492635	-0.0629195	0.461507	0.305052	0.109542	-0.360166	-0.765145	-0.387606	-1.20983
A82FCB0209	41	male	28	M2	-0.5658	0.0694578	-1.07052	-0.4658	-0.694445	-0.873135	-0.719311	0.804657	0.349573	0.355809	0.6481	-0.514755	0.102347
7DC2350429	41	male	28	M4	-0.0142902	-0.310439	-0.00307224	-0.561819	-0.61352	-1.07534	-0.386963	0.571249	0.257572	0.403126	0.249315	0.464653	-0.251989
66AD5BC9EA	41	male	28	M1	0.299413	-0.475037	-0.0473656	-0.657128	1.3637	-0.220694	0.369113	0.613229	0.812039	0.972276	-0.102398	0.77498	0.947016
49CC629D72	41	male	24	M1	-0.859445	-0.829375	-0.479458	-1.15837	-0.701293	-0.592886	0.678206	0.242702	0.496335	0.366823	-0.143962	-0.349154	-1.60245
E83A04FA1F	41	male	26	M3	-0.169945	-0.469978	-0.62662	-0.73363	0.160887	-1.39684	-0.289909	0.16248	1.3696	1.55449	0.0340234	0.178707	-0.402327
E321E76301	41	male	25	M2	-0.30882	-0.671321	-1.41367	-0.976636	-0.141758	-0.64644	-0.775609	0.842198	0.342873	0.425101	0.0353886	-0.0662029	-0.0279482
3FFA25C79B	41	male	24	B1	-0.82702	-0.876795	-0.0246329	-0.923555	-1.24989	-0.509538	-0.028265	0.544979	-0.626241	-1.06272	-0.865298	-0.330838	0.449473
A4F27DB4F1	41	male	23	M1	-0.617268	-1.07417	-0.881429	-0.783637	-0.0966509	-0.638224	-0.0560963	0.800822	0.237119	0.0509324	-0.186581	-0.259695	-1.17441
8ED5DF226A	41	male	27	M1	0.739393	-0.434435	-0.192742	-0.871895	0.486594	-0.772681	-0.488286	0.965764	0.76086	0.693158	-0.152178	0.643501	0.174594
68810E3714	41	male	24	M1	-0.80621	-1.00378	-0.140768	-0.793839	0.731339	-0.86019	-0.249153	0.311837	0.847388	0.591097	-0.521968	-0.271306	0.599066
732BD621CF	41	male	24	M2	0.0243083	-0.939018	-0.924398	-1.04135	-0.99131	-1.25244	0.175076	0.278972	0.569358	-0.0847513	-0.199749	0.253107	-0.768963
9BB22E136D	41	male	25	M1	0.0529617	-0.338854	-0.292445	-0.214705	0.787525	-0.447559	-0.775135	0.395494	0.608462	0.501594	0.0705788	0.306454	-0.155998
B04A3BE3C1	41	male	35	M4	0.54154	0.357683	1.07228	-0.275616	0.565427	-1.23035	-0.0533011	0.803826	0.913308	0.929896	1.10692	2.12502	-0.542296
1028A14931	41	male	30	M5	0.725192	0.0101368	1.22073	0.180429	0.252846	-0.362818	0.077205	0.573626	-0.1268	0.0165048	0.363422	0.897755	-0.522963
7D95C5FA4B	41	male	43	M5	1.29999	2.49411	1.35156	1.52377	-0.189167	-0.923309	-0.555592	1.25563	0.543736	0.942449	2.605	1.51647	1.69341
E0E4436854	41	male	27	M1	-0.119535	-0.555629	-0.919108	-1.08354	-0.856762	-1.00046	0.565304	0.277989	0.847529	0.837861	-0.113922	-0.330369	-0.00585345
F96A3DD10C	41	male	22	M2	-0.635548	-1.22664	-1.11124	-0.821007	-1.23509	-0.487686	-0.691444	0.512973	0.254056	-0.630791	-0.627387	-0.239104	-0.0284402
A0DE4955C3	41	male	28	M1	0.148548	-0.582569	-0.212282	-0.76589	0.523321	-0.697008	-0.0632327	0.171259	1.41958	1.53225	-0.150824	0.4676	0.587227
EE9A0A1679	41	male	22	B1	-0.901944	-0.930997	-0.921008	-1.03873	-0.296591	-0.548698	-0.0287195	0.71497	-0.275973	-0.436127	-0.544607	0.18771	-1.14978
11D9D11A77	41	male	26	M2	-0.330577	-0.473612	-0.461755	-1.27773	-1.29196	-1.08945	0.377594	-0.0813822	-0.0763338	0.12628	-0.0161342	-0.231291	-0.172983
1C03163095	41	male	39	M5	1.17409	1.28075	1.04725	-0.159888	-0.322476	-1.21622	-0.791519	-0.0270819	0.260539	0.545113	1.30992	1.93091	-0.226265
18B6C7F51A	41	male	28	M6	-0.18746	-0.463114	0.311137	-0.760687	-1.83355	-1.04247	-0.32099	1.53055	-0.989714	-0.75145	0.0711167	0.262156	0.851114
8FB17C650C	41	male	42	M5	2.1253	1.88864	1.55693	0.644125	-1.88168	-2.04068	0.00291694	0.499471	0.103171	0.742937	2.76483	2.28175	-0.172889
2ECDEB34B5	41	male	21	M1	-1.12826	-1.43513	-1.52017	-1.68605	-0.277399	-0.292989	1.58869	-0.382742	0.941813	-0.269528	-1.46448	-0.998979	-0.56344
BEC16F3CC1	41	male	25	M2	-0.260058	-0.607935	0.0513414	-0.405962	-0.436721	-0.679478	0.102505	0.51736	0.438823	0.0407544	-0.22144	-0.0525471	0.60964
7987A1A9DC	41	male	24	B2	-0.0582637	-0.700856	-0.47864	-0.652421	0.699751	-1.03692	-1.08032	0.231223	-0.972399	-0.649904	-0.119929	-0.126905	-1.23271
2CD5FA8EE3	41	male	26	M1	-0.367281	-0.542189	-0.274667	-0.867584	0.624799	-0.740742	-0.0429297	0.0333635	0.23575	0.435621	0.0152153	-0.195956	-0.780026
ED380B7E20	41	male	25	B1	-0.721604	-0.623486	-0.142197	-0.331344	0.271027	-0.276831	0.0712797	1.02643	-0.332751	-0.376977	-0.0659785	-0.199906	-0.443267
A986CBC6ED	41	male	26	M1	-0.494072	-0.496736	-0.137417	-0.16686	1.32314	-0.710039	-1.10833	0.854738	0.200225	0.329535	0.0998957	0.233241	0.0759403
AC3109B36F	41	male	29	M3	-0.143402	0.10448	0.173433	-0.21892	0.250493	-0.468197	0.3341	0.085623	0.518268	0.616938	0.338542	0.458733	-0.752931
8779DDD835	41	male	20	M1	-1.69797	-1.60628	-1.75405	-1.18028	-0.216824	-0.483846	0.662394	-0.668317	1.61968	1.13061	-0.692556	-0.729469	0.368566
3C5DAC6590	41	male	20	M1	-1.1443	-1.61622	-1.55515	-0.886581	-0.795633	0.229173	0.528001	0.303004	1.15065	0.517303	-1.17157	-1.01914	0.264534
75F9828597	41	male	44	M5	0.425596	1.8609	0.522364	-0.327131	-0.357207	-1.64443	-0.621167	1.05725	-0.407971	0.0211757	2.08783	1.8366	0.681507
638BE33599	41	male	25	M2	-0.28808	-0.811897	-0.700399	-0.793261	-1.60842	-0.719259	0.125853	1.3999	0.169556	-0.191689	0.0356756	-0.328195	1.9362
5B7B4B34EB	41	male	25	M1	0.0505438	-0.90139	-0.727283	-0.46954	0.0570596	-0.786674	0.0584791	-0.0126132	0.414901	0.657694	-0.237829	-0.00459305	-0.58874
3BFE667C0F	41	male	26	M1	-0.872501	-0.676124	-0.58203	-0.699142	0.731014	-0.285806	0.59743	0.0549256	0.992691	0.620826	-0.0915709	0.0452732	-0.683256
2255508E8E	41	male	24	M1	-0.603304	-1.27303	-0.59084	-1.01967	0.637904	-0.410751	-0.534377	0.38927	0.351489	0.0141238	-0.690876	-0.1558	0.00832384
7755F35FCF	41	male	24	M1	-0.56803	-0.787654	0.235618	-0.338384	-0.408929	0.127675	-0.0825201	0.619557	1.07145	0.612559	-0.63416	-0.332977	0.127215
9E9A94DE91	41	male	25	B2	-0.18813	-0.779189	0.0392678	-1.12488	0.471752	-1.34738	-1.02001	1.20383	-0.891928	-0.767027	-0.381917	0.270348	0.447587
5BF4625246	41	male	22	M1	-0.779242	-1.24734	-1.13702	-1.18542	-0.532923	-0.0405817	0.323038	0.74678	0.668232	0.42079	-0.660085	-0.438903	-0.922936
692B757533	41	male	37	M5	0.56658	1.17377	1.55019	0.239523	-0.775299	-1.89435	-0.290636	0.545768	1.09346	1.28606	1.9137	1.9712	-0.965826
F771608E50	41	male	26	B1	-0.532111	-0.752989	-0.399382	-1.06568	-0.0730107	-0.967611	0.153789	0.491376	-0.79658	-0.689657	-0.267368	-0.150513	-0.0225765
209DE35954	41	male	24	M1	-1.44976	-1.06178	-0.841347	-0.980715	-0.767992	-0.311032	0.227587	0.476999	1.79565	0.845888	-0.841988	-0.676752	0.714856
7A7755B3BF	41	male	26	M2	-0.990067	-0.763289	-0.780035	-1.20062	-1.08315	-0.983833	0.190808	0.252072	-0.0971172	-0.223348	-0.135925	-0.431913	-0.92483
4BEC88A1EA	41	male	23	B1	-0.45189	-0.821274	-0.635242	-0.404749	-0.129217	-0.179514	-0.843237	1.13457	-0.460609	-0.556633	-0.27022	-0.330214	-0.855621
C5D12F84A7	41	male	26	M1	-0.64591	-0.72837	-0.716338	-1.24181	-1.07427	-0.573056	-0.187718	0.757783	1.66609	0.650216	-0.617271	-0.279081	0.494652
86430E52F7	41	male	25	M2	-0.840408	-0.744441	-0.334468	-0.754838	-0.327122	-1.06396	-0.0850499	1.11735	0.841227	0.601135	-0.156826	-0.460533	0.203726
9DFB754941	41	male	29	NA	0.151025	0.237089	0.687507	0.471333	1.2697	-0.392722	0.119444	-0.295491	0.67325	1.12802	0.592844	0.737385	-0.265743
CF7D1D6FA6	41	male	28	M1	-0.385456	-0.551158	0.794042	-0.923507	-1.05244	-0.789027	0.6365	-0.456545	0.491108	0.168822	-0.506007	0.0764385	-0.11156
722727A49A	41	male	26	M3	-0.543289	-0.541343	0.176044	-0.443432	0.512067	-0.859169	-0.293367	0.139632	1.21727	1.20672	-0.0863858	0.269402	-0.870834
1019B22EAC	41	male	24	M4	0.156038	-0.656522	-0.620727	-0.65249	0.516047	-1.14208	-1.2787	0.657534	-0.190022	-0.19079	-0.0115278	-0.0012207	-0.401083
67704C6820	41	male	27	B2	-0.00969208	-0.259937	-0.285952	-0.0772136	0.302906	0.0134793	-0.655927	0.172897	-0.166195	-0.0666783	-0.014368	-0.0109123	0.486622
CB6F9F9D21	41	male	29	NA	1.44317	-0.150435	0.772354	0.39924	-2.40298	0.469088	0.0315858	0.363237	-0.333605	-0.382922	0.0578162	0.87749	-0.266089
6425E93663	41	male	23	M1	-1.24987	-1.1815	-1.08994	-0.619734	0.439397	0.272959	0.364168	-0.123784	1.51103	1.30836	-0.938123	-0.440873	-0.576506
FB1E32288B	41	male	24	M1	-0.229543	-0.903437	-1.1477	-0.764462	-0.36083	-0.100851	-0.251509	0.248493	0.208704	0.13394	-0.500462	-0.505691	-0.531007
D9C2007B5B	41	male	22	M1	-1.14127	-1.09648	-1.11877	-0.689407	-1.24429	0.104479	0.464008	0.188203	1.23121	0.465869	-0.924212	-0.352167	1.37075
CDEB7C95E0	41	male	24	M1	-0.49976	-1.0968	-0.319406	-0.84487	-0.165841	-0.243449	0.0965113	0.789894	0.725786	0.339117	-0.82098	-0.645021	-0.233757
0EAD628887	41	male	24	M1	-1.20591	-0.975736	-0.700587	-1.15623	0.305892	-0.504564	-0.00757444	-0.10562	0.732888	0.572823	-0.289355	-0.404942	-1.30211
D77F0C0F5B	41	male	24	M1	-0.076607	-0.792311	-0.838742	-0.642594	1.23409	-0.631319	-0.464385	0.339622	0.971007	1.35742	-0.0611414	-0.0952477	0.225751
C5AB23B581	41	male	28	B1	-0.152822	-0.516241	0.0633153	-1.15571	-1.53866	-1.30835	0.31709	1.16992	-0.581349	-0.996355	-0.172565	0.0995484	-0.944469
8A2A74FCE7	41	male	27	M6	0.0182925	-0.499407	-0.330678	-1.01844	-1.02695	-0.669203	0.08636	0.114461	-0.861416	-0.538628	-0.282865	-0.460774	0.120356
7A25A473AB	41	male	24	B1	-0.519337	-0.815529	-0.0958845	-0.4473	-0.382924	0.100045	-0.395851	1.04182	0.186658	-0.205707	-0.702573	-0.0226401	-0.169392
673A197E97	41	male	27	M1	-0.563985	-0.639872	-0.393085	-1.01976	0.162977	-1.18836	-0.324715	0.676686	-0.273256	-0.0624148	-0.250204	-0.422043	-0.351993
842A26927B	41	male	22	B1	-0.62545	-1.21724	-1.45832	-1.48636	-2.71871	-0.54496	0.417338	0.177047	-0.677758	-1.18342	-0.955462	-0.735089	-0.481639
986C10B889	41	male	28	M3	-0.327087	-0.275773	-0.471307	-1.18716	-1.85083	-0.953257	0.720011	-0.336836	1.26956	1.04666	0.0255797	0.0374819	-0.597719
FAE024DEE7	41	male	23	M1	-0.519394	-1.37385	-0.619212	-1.30284	-0.592869	-0.401564	0.294522	0.462323	-0.0668036	-0.197607	-0.74436	-0.500092	-0.0658037
DACCDA1F2E	41	male	26	M4	0.231842	-0.46611	-0.401666	-0.774318	0.418153	-1.30458	-0.181191	0.551272	0.0481896	0.693972	0.450726	0.43489	-0.677521
1ACAF73240	41	male	27	M2	-0.676795	-0.579761	-0.477106	-1.42262	-1.42612	-1.42074	-0.364405	0.427136	-0.0118166	0.0696787	0.0451068	-0.410381	-1.18161
5744CF2EC5	42	male	26	M1	0.281126	-0.670637	-0.193392	-0.621493	0.975585	-0.501675	-0.47999	1.17982	0.988224	0.966207	-0.349313	0.546031	1.0959
15C386846F	42	male	26	M3	-0.0530213	-0.568685	-0.437748	-0.387429	-0.182086	-0.47966	-0.0564775	0.488676	0.137586	0.508674	0.0613383	0.0257811	-0.678933
7401AB3FC3	42	male	27	M2	-0.567727	-0.875716	-0.49731	-1.11414	-0.429768	-0.630672	-0.343896	0.578032	0.290367	-0.0638998	-0.477778	0.454919	-0.296123
CBB5CA8C37	42	male	29	M2	0.0473582	-0.240132	0.234434	-0.497953	-0.195084	-1.04048	-0.427046	0.813002	0.505119	0.411749	0.0215493	0.634357	1.1934
9A0494A48B	42	male	29	M3	-0.0120024	-0.236152	-0.464642	-0.861748	-0.380729	-1.49464	0.207279	0.283302	1.12533	0.899694	0.684497	0.848765	-0.702926
9A241310AD	42	male	23	B1	-1.00233	-1.07845	-0.825273	-0.720382	-1.21038	-0.334019	0.191293	1.53949	0.13533	-0.360879	-0.301942	-0.677782	-0.826066
EEF5675680	42	male	25	M1	-0.598563	-1.04088	-0.19833	-1.1406	0.273822	-0.766135	0.254208	0.242536	0.741822	0.66393	-0.43377	-0.771026	-0.77172
AD1D6122DE	42	male	25	M1	-1.01801	-0.847998	-0.49132	-1.04242	-0.596926	-0.539705	0.493452	0.095964	1.41241	0.672449	-0.361986	-0.139794	0.188647
E5588FB449	42	male	25	M2	-0.501564	-0.750997	-1.14856	-1.61054	-1.63008	-1.23433	0.600676	-0.0245458	-0.259157	-1.01057	-0.638275	-0.0670982	0.556999
EDE1C3374D	42	male	29	M5	0.935908	0.305281	0.703969	0.0775183	0.140852	-0.654422	-0.470653	-0.238561	-0.186098	0.349831	0.761504	0.587164	0.487015
981CFDD757	42	male	26	M1	-0.254412	-0.970281	-0.292476	-0.320412	-1.50722	0.30708	0.403864	-0.144404	1.8721	1.35981	-0.578464	-0.111186	-0.64098
C69925E12D	42	male	28	M4	0.923775	-0.159148	-0.253802	-0.624538	-0.281951	-1.18127	-0.459303	-0.231044	0.636998	0.474093	0.21975	0.538132	0.0572089
78D4900195	42	male	26	M1	-0.165013	-0.544573	-0.0432706	-0.432377	1.78586	-0.348922	0.17927	-0.35273	0.34205	0.289911	0.0182955	0.482123	-0.579597
3DF00D1D7A	42	male	27	M6	-0.33945	-0.551846	-0.252515	-0.870317	0.0466816	-0.922567	0.0948072	0.310413	-0.246998	-0.654639	-0.081023	-0.00833393	0.670415
81C10F964C	42	male	18	M1	-1.13367	-1.76015	-1.72144	-0.931459	-0.0121922	0.175233	0.252405	0.258078	0.0591659	-0.25809	-1.01137	-1.31968	-1.42737
2C9E281C97	42	male	28	M2	0.232151	-0.253996	0.0948319	0.0720792	0.159708	-0.228398	-0.611695	0.686031	1.71891	1.26234	0.0537845	0.900065	1.29926
34B6AB24F1	42	male	23	M1	-1.28914	-1.11372	-0.830972	-1.06472	-0.187842	-0.608275	0.539128	0.0401531	-0.0846219	-0.531853	-0.420359	-0.757525	-0.956357
3D2CE39C27	42	male	24	M2	-0.199087	-1.04475	-0.312237	-0.970962	-0.195961	-0.543296	0.0604459	0.960507	0.790207	0.570568	-0.39857	0.00280939	1.16037
4935576B02	42	male	25	M1	-0.331914	-0.707545	-0.284223	-0.648861	0.339301	-0.216807	-0.315208	0.43363	0.168321	0.0544276	-0.370132	-0.180192	-0.360044
420617EC2F	42	male	22	B1	-1.13317	-1.13095	-0.932805	-1.18101	0.225545	-0.679869	-0.301701	1.15767	-0.984491	-0.913039	-0.754387	-0.637684	0.201534
9A84893A2E	42	male	26	M3	0.0484569	-0.780395	-1.13279	-1.22351	-2.13536	-0.828271	0.880129	0.188711	-0.208586	-0.104964	0.417147	-0.490497	-1.60504
B21E088804	42	male	30	M5	-0.0919569	-0.31673	0.410521	-1.23913	-0.0339612	-1.47188	0.118206	0.516355	-0.609531	-0.225518	-0.0682589	0.533885	-0.185078
A1C351DFAB	42	male	26	M1	-0.360253	-0.957894	0.212882	-0.969256	-0.51689	-0.421314	0.50269	0.474925	1.02079	0.328411	-0.775553	-0.207249	0.400423
2681A2A45B	42	male	26	M2	-0.756954	-0.84459	-0.335933	-1.1141	-0.71776	-1.0647	-0.503143	0.998169	-0.218897	-0.519861	-0.312605	-0.182569	0.426227
31E87AC32D	42	male	25	M1	-0.686778	-0.565223	-0.613491	-0.641321	-0.117796	-0.135687	-0.121784	0.11703	0.589902	0.148447	-0.410428	-0.299228	-0.0718231
F46EF3BB47	42	male	25	M1	-0.0491862	-0.77814	-0.104255	-0.322983	1.61722	-0.611326	-0.0643308	0.283681	-0.278088	-0.0030632	0.222453	-0.0653751	-0.525769
92AEE8DA9A	42	male	25	M3	-0.32599	-0.909306	-0.309308	-0.588518	0.471914	-0.780496	0.0679495	-0.127928	0.71222	0.596933	-0.242977	0.461763	-1.12649
A77D075035	42	male	30	M4	0.469583	0.27176	0.432192	0.196761	0.234919	-0.436302	-0.0570848	1.26547	0.93813	1.13563	0.527447	1.24518	0.128711
1C166DF0F8	42	male	26	M1	-0.426236	-0.69768	-0.639562	-0.574255	-1.00423	0.529878	1.39849	0.694162	1.08459	0.786515	-0.470608	0.351786	1.05011
E0B02F45C0	42	male	22	B1	-0.924333	-1.18446	-1.00871	-0.861125	-1.18312	-0.348991	-0.24077	1.28839	-0.86051	-1.12862	-0.570938	-0.490921	-0.319926
8F7899B411	42	male	42	M5	1.26674	1.57905	1.58793	0.354941	0.176237	-1.26396	-0.0820199	0.986889	0.958719	1.49226	2.19731	2.31737	0.288888
2A8909EC9A	42	male	40	M4	0.594637	1.75277	2.16018	1.01335	-0.0136014	-0.834035	-0.928235	1.87424	1.35727	1.31961	1.57457	2.22778	1.48616
C163096A71	42	male	23	M1	-0.128478	-0.910446	-0.732378	-0.551189	0.171597	-0.62603	-0.0503143	-0.0262374	0.425056	0.571472	-0.285568	-0.235582	-0.925032
CB7CE8F155	42	male	25	M4	0.000661557	-0.549236	-0.405528	-0.128397	0.775087	-0.756131	-0.962145	0.693019	0.211815	0.621602	0.486737	0.548894	0.187083
8F660A5A5A	42	male	22	M1	-1.32507	-1.12687	-1.04324	-1.5493	0.679149	-0.745617	0.340448	0.216178	0.859703	0.400561	-0.718203	-0.917587	0.0202431
683699C335	42	male	24	M2	-0.872098	-1.03579	-0.654491	-0.941484	-0.708765	-0.695275	0.340903	0.388093	0.141654	-0.296999	-0.66983	-0.594598	0.194468
7C361674D8	42	male	28	M3	-0.376645	-0.546366	0.0318622	-1.08673	-1.83385	-1.38957	0.0312246	0.270391	0.350818	0.0531721	-0.0347147	0.0180928	-2.10086
AB1A44FD15	42	male	25	M2	-0.845797	-0.806509	-0.772334	-1.34064	-1.11388	-1.08708	-0.0134421	0.644985	0.185744	-0.340834	-0.420487	0.042808	-0.425285
051E31D055	42	male	33	M3	0.638241	0.437729	0.129525	-0.654484	-0.812715	-0.854672	1.00276	-0.180181	0.78547	0.729169	0.702834	1.05994	-0.113078
00C6ED79EE	42	male	24	M1	-0.837064	-0.723068	-0.271553	-1.05337	0.136351	-0.703883	0.373654	-0.083105	-0.429763	-0.295365	-0.310847	-0.133759	-0.579116
93AA85FDCA	42	male	35	M3	0.348343	0.864946	0.0747873	-0.56132	-0.231303	-1.75945	0.385974	-0.100855	2.25623	2.19443	1.23095	0.754406	-0.205557
A5D711917D	42	male	28	M3	-0.331487	-0.247929	-0.360956	-0.470991	-0.306259	-0.554109	0.0630917	-0.0103751	0.123967	0.24658	0.514003	0.123299	-0.968795
4E3273A5E5	42	male	22	M1	-1.07146	-1.29484	-0.967313	-1.07454	-0.121747	-0.468558	0.234917	0.105608	0.0353357	-0.285401	-0.798529	-0.647459	-0.847438
BC2DEE4F89	42	male	29	M5	0.114799	-0.162365	0.374927	-0.424263	-1.10119	-0.957092	-0.0581004	0.207446	-0.785331	-0.0871199	0.298126	0.199235	-1.33638
DDED78D76D	42	male	25	M3	-0.416649	-0.723434	-0.488617	-1.36639	-1.05567	-0.793774	0.618159	-0.157074	0.168158	0.267947	-0.346776	-0.438935	-2.51274
934BC99249	42	male	25	M3	-0.339907	-0.801146	-0.454857	-0.687716	-0.837119	-0.466556	0.0885172	0.114683	0.407792	0.135343	-0.23568	0.199244	-1.564
0559F556AC	42	male	25	M6	-0.281574	-0.730635	-0.830748	-1.02139	-1.60523	-1.08677	0.248097	0.434824	-0.257469	-0.887613	-0.133385	0.0979659	0.54271
EF4496AC43	42	male	25	M1	-0.0722192	-0.710487	-0.75958	-0.403896	1.38417	-0.120186	0.181674	-0.12342	0.752121	0.887783	-0.32616	0.333982	-0.17669
1FD3C8B4CA	42	male	31	M3	-0.00412795	0.107643	0.928026	-0.201146	-0.583893	-0.353798	0.0657281	0.913249	0.69466	0.951385	0.305	0.499922	-0.470431
8054E0A097	42	male	26	M3	-0.797375	-0.306278	-0.39751	-0.558143	-1.25381	-0.52895	0.540796	0.180924	0.330556	0.186764	0.228385	0.27067	-1.12173
4710BC0CDE	42	male	31	M3	-0.582176	-0.0228918	0.599577	-0.918792	-0.504891	-0.972823	0.619403	-0.310665	0.127416	0.179845	0.317092	0.78387	-0.501218
1F2C54D6CF	42	male	25	M1	-0.199587	-0.699534	-1.58909	-1.12938	-0.725653	-0.599443	0.726011	-0.396816	-0.122061	0.00549839	0.0595093	-0.105983	-0.611938
3CC467054D	42	male	25	M2	-0.106831	-0.843223	-0.552603	-0.559125	-1.27441	0.0559508	0.402379	0.74657	0.430818	-0.0563171	-0.304537	0.467005	1.40384
5149E24A4F	42	male	24	M6	0.25094	-0.857163	-1.09461	-0.555414	-0.844138	-0.689106	0.0107842	0.70589	-0.421417	-0.902528	0.30925	0.591931	0.14499
DAE8C1DBB2	42	male	34	M4	0.630699	0.707071	0.0761103	-0.276334	-0.189738	-1.14624	-0.100448	0.81559	0.875852	0.994268	1.29218	1.17354	0.399035
07F33918D0	42	male	26	M6	0.144508	-0.224404	0.0611536	-0.190898	-0.0340365	-0.844792	-0.0408793	0.857694	-0.328682	0.297643	0.367659	0.26585	0.359427
4800699642	42	male	23	M1	-0.710599	-1.07433	-0.873054	-0.578525	0.202866	-0.727449	-1.04344	0.725945	0.53776	0.473859	0.0940821	-0.477103	-1.03119
985FD63E35	42	male	25	M1	-0.768778	-0.967213	-0.717869	-0.918713	-1.19759	-0.117252	0.50158	0.327722	0.144795	-0.174452	-0.359885	-0.604286	-1.30677
63537FEEAD	42	male	25	M1	0.167377	-0.803354	-0.367044	-0.305655	1.43466	-0.148988	-0.387098	0.746143	1.47042	1.58604	-0.355017	0.0840372	0.894257
357669E495	42	male	26	M3	0.223352	-0.692138	-0.329327	-0.741712	-0.0133993	-0.121461	0.107613	0.27232	-0.199216	0.780178	-0.246719	0.0395776	-0.853614
1C01F82D12	42	male	34	M3	0.168354	0.655576	0.760885	-0.383521	1.02101	-0.950291	0.350068	0.263534	1.33645	1.48674	1.18291	1.19772	0.26487
47274D2353	42	male	31	M4	0.200586	0.263327	0.487705	0.0969	1.20024	-0.93243	-0.261451	0.498723	0.831897	1.14564	1.08843	0.826083	0.2187
BBB189E937	42	male	23	M2	-0.606445	-1.10118	-0.761552	-1.10955	-0.226163	-0.591778	-0.291212	0.668358	-0.141142	-0.283658	-0.857662	-0.7119	0.165481
6F08D8DBD9	42	male	29	M1	-0.143005	-0.355925	0.225906	-0.314073	-0.547946	0.267076	0.920168	0.0766094	2.05899	1.62664	-0.217452	-0.294123	-0.305622
B6FA25DBAD	42	male	26	M3	0.0350473	-0.57729	-0.45337	-0.73892	-0.805556	-1.11725	-0.46916	1.14854	0.808247	1.08987	0.178427	0.142257	-0.950062
92670DF68F	42	male	28	M3	-0.133699	-0.482538	0.569693	-0.581746	-0.150273	-0.576773	-0.0565764	0.952293	1.47871	1.26781	0.109027	0.764407	-0.439313
1B05666942	42	male	35	M3	0.710002	0.841574	0.925227	-0.179118	-0.496342	-0.207642	1.01079	0.0575309	1.23195	1.43782	0.876733	1.37209	-0.609159
29B9EB94E7	42	male	24	M2	-0.346682	-0.583195	-0.355254	-0.564449	0.0203061	-0.266064	0.0784582	0.764087	0.187568	-0.00978667	-0.0644371	-0.158926	0.135914
4DB420130E	42	male	28	M2	0.0764616	-0.428529	0.109334	-0.232571	-0.483009	-0.418198	0.0778742	1.11438	0.217094	0.404518	0.467958	0.349645	-0.388794
94F306EA2D	42	male	35	M5	2.69074	1.17264	0.597214	0.116049	-0.742007	-1.22887	-0.0923467	0.497351	-0.0363354	0.440244	2.20857	1.81221	0.769334
E641325956	42	male	25	M1	-0.260029	-0.55463	-0.760325	-0.740706	-0.779943	-0.333413	0.503315	0.353823	0.806335	0.383899	-0.23051	-0.246996	-0.149779
8EEC57FA60	42	male	22	M1	-1.22487	-1.36983	-1.10401	-1.01634	-1.03397	-0.255585	-0.168321	-0.13663	0.682861	0.143039	-1.09492	-0.914579	-0.239677
C9C5EFB90A	42	male	26	M2	-0.343461	-0.69831	-0.671276	-0.771073	-1.29083	-0.351461	-0.0084983	0.535049	-0.330724	-0.254408	-0.286134	0.0730365	0.477709
78B8E9C70E	42	male	23	M1	-1.24939	-1.21815	-1.04322	-1.97169	-1.28853	-1.15664	1.26851	0.453864	-0.25327	-0.959647	-1.07994	-1.19543	-0.609632
AAA2479D59	42	male	26	M2	-0.684386	-1.0174	-0.682848	-0.937599	-0.789349	-0.377492	-0.195517	0.113507	0.299454	-0.0761558	-0.525765	-0.0724855	0.0278823
9C0CE303BB	42	male	26	M3	-0.49181	-0.453297	-0.646258	-0.948058	-0.164145	-1.39837	0.0236624	0.475439	0.605066	0.561977	0.278568	-0.177558	-0.585937
EDF0AD971D	42	male	26	M1	-1.0405	-0.909827	-0.754829	-1.03661	0.255959	-0.130506	0.79386	-0.0664339	1.31832	0.553504	-0.575133	-0.442672	-0.0371152
4CEAB93E12	42	male	29	M2	-0.431946	-0.437658	-0.167564	-1.01631	-1.01079	-0.641254	0.424749	1.00398	0.509763	0.326346	-0.327189	0.0684222	0.456318
AB062F949D	42	male	25	M1	-0.775341	-0.892151	-0.417749	-0.940667	-0.383206	-0.155415	1.10343	0.155696	1.06688	0.571805	-0.468293	-0.0928432	-0.815451
4E88B57C4D	42	male	29	M3	-0.0581021	-0.260732	0.300685	-0.900504	0.137524	-1.07964	-0.17459	0.434056	0.121985	0.200729	0.131609	0.756696	-0.784349
6A0A9A1D2A	42	male	24	M2	-1.13713	-0.715459	-0.729738	-1.45642	0.10674	-1.35693	-0.451378	0.880099	-0.445074	-0.732494	-0.500152	-0.642611	0.267753
A65A155E04	42	male	24	M1	-0.682965	-0.899036	-0.936549	-0.868963	-0.0859437	-0.224018	0.902496	-0.903631	1.43979	1.11843	-0.592236	-0.693819	-0.294196
DF1AAE4734	42	male	30	M3	0.85533	0.62279	-0.356994	-0.20456	-0.770087	-0.772088	0.823577	-0.629493	0.564575	0.962326	1.03026	0.474089	-1.66415
CB2A9949FC	42	male	28	M2	-0.40251	-0.247749	0.0889581	-1.10854	-0.458934	-1.11266	-0.1018	0.535831	0.344083	0.288091	0.122895	0.16019	0.0590118
17078B9096	42	male	28	M1	-0.206742	-0.303113	-0.00389055	-0.565789	0.193448	-0.655402	0.437856	0.633008	1.60959	1.43529	0.0393258	0.751048	0.143561
ACDD3BE0B8	42	male	25	M1	-0.628463	-0.835229	-0.377717	-0.804515	-0.370211	0.217871	0.726396	0.20702	0.324814	-0.0841373	-0.619197	-0.494964	-0.392818
99292D1950	42	male	20	B1	-1.3721	-1.67055	-1.49226	-1.87691	-1.86668	-0.616972	0.41018	0.98037	-1.05819	-1.4875	-0.96579	-1.23185	-0.26148
F0B4B922D0	42	male	33	M4	0.436425	0.715058	0.260795	0.00252738	0.758831	-1.77223	-0.611259	0.332528	0.867346	1.21629	1.61184	0.906186	0.180066
2DA2712330	42	male	33	M5	0.173497	0.61615	0.328906	-0.465486	-0.599914	-1.28917	-0.9433	1.04004	0.0314432	0.258408	0.854795	1.42399	-1.09768
3EA1C0D4A6	42	male	21	B1	-0.811246	-1.67159	-1.29018	-1.63834	-2.51526	-0.525589	1.15655	1.2407	-1.17242	-1.90689	-0.779074	-1.14009	-0.607638
E78CF5359D	42	male	20	M2	-0.529403	-1.05202	-2.17899	-1.25384	-1.09515	-0.661003	-0.658497	0.384753	-0.828325	-0.753614	-0.336545	-1.00116	1.63229
12A78F7211	42	male	34	M3	1.24569	0.518443	0.841567	-0.264399	-0.0720769	-0.645436	0.881151	-1.30489	0.889652	1.15103	0.963943	0.774722	-1.02519
8E64D7FBE0	42	male	26	M2	0.265519	-0.670748	0.54627	0.018915	-0.719908	0.0990179	-0.434418	1.16319	0.555244	0.487639	-0.240477	0.284207	1.38554
80EDB60C3D	42	male	28	M6	-0.39177	-0.422291	-0.571543	-0.849384	-2.12636	-1.3312	-1.32589	1.22607	-0.907571	-1.56141	0.422397	-0.134855	1.38107
CE902B213C	42	male	21	B1	-0.728595	-1.38812	-1.50105	-0.788762	-0.904714	-0.10855	0.334942	0.0833803	-0.822669	-1.44767	-0.817126	-0.418601	-0.461069
4A03597B50	42	male	27	M2	-0.471137	-0.386334	-0.442145	-0.251511	-0.535041	-0.265536	-0.134844	0.50591	0.488349	0.253241	0.497771	0.44992	-0.409321
A428B53C95	42	male	30	M4	0.0537532	0.0927693	0.261339	-0.326311	0.223638	-0.966001	-0.88513	0.172062	0.80532	1.12782	0.523841	1.24842	-0.233756
1074B2E8B5	42	male	25	M1	-0.626389	-1.01332	-0.517458	-0.927712	-0.0686466	-0.439853	1.24117	-0.788197	1.25659	0.890039	-0.385232	0.248687	-0.790415
5D8B29E4C3	42	male	28	M1	-0.569305	-0.496917	-0.271477	-1.42265	-0.925768	-0.896139	0.660799	-0.172341	-0.335312	-0.0825251	-0.274816	-0.0637263	-0.504894
3E246BE188	42	male	27	M6	0.246356	-0.448807	0.0455999	-0.616271	-0.344964	-0.765801	-0.0810281	0.317178	-0.272282	0.0372623	-0.0263747	0.0948407	1.15696
8452DE66F3	42	male	28	M3	0.10139	-0.0175335	-0.292012	-0.4778	-0.269239	-1.12289	-0.401016	0.126695	0.497359	0.619751	0.560327	0.362478	-0.940114
CEB914180B	42	male	24	M2	-0.968269	-0.79012	-1.14177	-0.302186	-0.282787	-0.388426	-0.738486	0.511341	0.46279	0.347341	-0.146799	-0.771482	0.540824
6B864A8145	42	male	25	M1	-0.857228	-0.749724	-0.771783	-0.708285	0.134906	-0.694627	0.229681	0.0127792	1.47915	1.11443	-0.214532	-0.0876647	-0.422139
B1115A1676	42	male	29	M1	0.301695	0.058549	0.144192	-0.547275	-0.0939219	-0.0103662	1.23419	0.041496	1.39046	0.778131	0.0328175	1.00941	0.0539228
E386D6E6FE	43	male	26	M1	-0.176388	-0.695835	-0.269956	-0.955983	-0.0793189	-0.303427	1.17318	-0.12887	0.362598	0.425867	-0.299835	-0.436523	-1.34018
B64FDB78FE	43	male	31	M6	0.300798	0.304784	0.63239	-0.355185	-0.350087	-1.06816	-0.241415	0.767117	-0.273199	-0.416306	0.454787	-0.169868	0.485136
95937157BF	43	male	28	M5	-0.179677	-0.181181	0.157206	-0.429814	-0.65932	-0.812955	0.100562	0.130366	-0.119161	-0.125665	0.404159	0.231831	-0.657031
12B43C9AFC	43	male	31	M3	-0.877389	-0.023107	0.0381604	-0.804176	-1.96447	-1.06914	0.163267	0.375901	1.61111	1.3292	0.459769	0.760724	0.147331
934E15F107	43	male	28	M4	0.365101	0.15085	0.0872398	-0.382014	0.249869	-0.91368	-0.28703	0.587039	0.540043	0.688697	0.569821	0.50498	-0.188324
3E86D4DFF6	43	male	24	M1	-0.47241	-0.944697	-0.623182	-0.975804	0.639387	-0.400165	0.780878	0.0303118	1.34528	1.10555	-0.505464	-0.245744	-0.37198
9C65F2663F	43	male	28	M3	0.179966	-0.300132	0.768736	-0.515439	-0.0522971	-0.933309	0.141969	0.0400161	0.187093	0.598683	0.257083	0.0425081	-0.630024
55F5F1DA0B	43	male	28	B2	0.859739	-0.0481843	0.323237	-0.149428	1.37366	-1.2062	-0.778712	0.387604	-1.03858	0.0839793	0.449157	1.05541	0.312453
ED43F8C296	43	male	39	M5	0.849862	1.20378	1.5864	-0.214193	-1.62426	-1.20633	0.386071	0.651204	1.08934	0.800748	0.862048	1.29847	0.457539
B3F6F23370	43	male	26	M1	-1.38644	-0.682235	-0.637675	-1.73814	-2.49203	-0.424804	1.59653	-0.881286	0.887776	0.497913	-0.598973	-0.61697	-1.08196
9FD53D4E38	43	male	22	M6	-0.425908	-1.08506	-1.19449	-1.16804	-1.33419	-0.800381	-0.119436	0.575036	-0.888796	-1.35851	-0.456561	-0.821058	0.794191
65242894FD	43	male	24	M4	-0.67861	-0.765244	-2.11856	-1.18334	-0.606844	-2.78359	-1.55067	0.581713	0.18042	-0.0844504	0.503366	-0.821735	-0.507876
65449F4016	43	male	28	M1	-0.0804582	-0.255387	-0.104917	-1.04184	1.56229	-0.984241	-0.385182	0.394878	0.00812963	0.452896	-0.0552607	0.244676	0.384106
E49BBB7CA2	43	male	30	M5	0.0188629	0.131056	0.136731	-0.347407	-1.37308	-0.7188	-0.81069	0.582463	-0.774083	-0.698957	0.586224	0.734123	-0.526209
B6C0B358C2	43	male	30	M3	0.133924	-0.422674	0.080137	-0.760172	-1.67941	-0.48441	0.595455	-0.195464	0.556077	0.17632	0.036588	0.450815	-0.486957
DAD715188C	43	male	30	M6	0.809817	-0.112586	0.136738	-0.910056	-0.611708	-1.39552	0.208371	0.305598	-0.809612	-1.55692	0.421044	0.590923	0.488207
CBF6C87914	43	male	26	M1	-0.763574	-0.670218	-0.640074	-1.03357	0.272198	-0.267311	0.407163	-0.643981	0.356671	0.827883	-0.573202	-0.0739631	-0.555036
42F8F81A82	43	male	46	M5	1.37695	2.80528	1.87298	1.48696	-0.720506	0.11379	-0.255932	-0.163384	0.619709	0.775884	2.42356	1.67876	0.067593
64BAB43066	43	male	21	M1	-1.36385	-1.31362	-1.63369	-0.836157	-0.113622	0.186933	0.43202	0.0400569	0.481703	-0.0747102	-0.844114	-0.762101	-1.2978
D1EC6B75D6	43	male	27	M2	-0.448397	-0.538068	0.0772244	-0.747928	-0.533334	-0.582736	0.206618	0.57957	0.0919647	0.0385503	-0.166741	0.0515437	0.173913
E1246C12A8	43	male	26	M6	-0.388128	-0.404218	-0.402094	-0.451058	-0.315903	-1.2232	-0.603597	0.986793	-0.992498	-0.860113	0.483599	0.126981	-0.0498443
F037392E82	43	male	26	M3	-0.390282	-0.407462	0.059356	-0.630683	-0.125003	-0.678907	0.703055	0.470147	0.0604302	0.196627	0.070293	0.645629	-0.467003
E4F58DFAA7	43	male	23	M1	-0.746532	-1.13358	-0.41847	-0.827667	-1.40006	-0.196859	0.258939	0.0867203	1.14168	1.11076	-0.661319	-0.344406	-0.972157
86E89FC190	43	male	23	M1	-0.991503	-1.12551	-1.19225	-1.54218	0.728367	-0.437043	0.719185	-0.147256	0.842958	0.586459	-0.842857	-0.795668	-0.520828
CED1634AF8	43	male	24	B1	-0.403705	-1.25155	-0.448716	-0.810645	-1.28976	-0.405788	-0.279197	1.1073	-0.106736	-0.31449	-0.638392	-0.900362	-0.268615
EAA12A8DA0	43	male	33	M3	0.0646693	0.117099	0.225707	-0.691218	-0.948089	-1.26168	0.668229	0.097756	1.43535	1.28472	0.604759	0.734595	-1.29011
9F1A109902	43	male	27	M1	-0.334693	-0.56592	-0.114142	-0.837487	-0.342454	-0.3792	0.441145	0.826727	0.770525	0.814783	-0.270966	-0.640315	0.142332
6D9493827D	43	male	23	M1	-0.900306	-1.027	-1.10299	-0.480145	0.458534	0.763169	1.20493	-0.994226	0.874573	0.434331	-0.920985	-0.514645	-1.71737
CA82C3AF5F	43	male	31	M4	0.762844	0.132984	0.428251	0.0274554	-0.275339	-0.594399	-0.297869	0.488553	0.888975	0.864783	0.452458	1.26108	0.343469
5C9C77E444	43	male	25	M1	-1.07665	-0.965022	-0.76242	-1.16971	-0.249047	-0.161641	0.756614	0.874671	0.817936	-0.0323371	-0.976471	-0.381644	0.785799
95D5F28579	43	male	18	M1	-1.77885	-1.84802	-1.89419	-1.65466	1.36642	-0.518454	-0.579769	0.446297	-0.0651596	-0.853197	-1.36065	-1.62995	0.381636
B695710B8E	43	male	28	M2	-0.0288224	-0.288071	-0.684201	-0.801595	-0.840962	-1.0794	-0.0722477	0.484034	0.977929	0.815242	0.431706	0.361137	0.538028
6DBA65D217	43	male	24	M1	-0.399566	-0.73702	-0.254876	-0.454001	1.06364	-0.532018	-0.143513	0.823634	0.356287	0.609617	-0.0999666	-0.318551	-0.822668
159DF6F160	43	male	18	M2	-1.62492	-1.915	-2.05277	-1.41271	0.0270037	-0.265088	0.125711	0.807823	-0.0398954	-0.883706	-1.32689	-1.77353	0.0818472
E824A9FE47	43	male	22	M1	-0.943702	-1.31884	-1.40515	-1.08621	-0.444592	-0.418101	-0.0229283	0.0416349	1.07581	0.567545	-0.535496	-0.417549	-0.938039
32A4C9EBEE	43	male	34	M3	0.0945329	0.703307	0.0969923	-0.181464	-0.474811	-1.29196	0.0812718	-0.251064	2.29775	1.96313	1.26901	1.26706	0.473291
E706DB7894	43	male	32	M6	2.10158	0.563016	0.725772	-0.332737	-1.38831	-0.817482	0.136788	0.373482	-1.03355	-1.05832	0.802198	0.457935	0.872804
6617F23C78	43	male	22	M1	-1.16317	-1.39114	-1.03224	-1.01768	0.691253	-0.0157795	-0.40321	0.282205	1.0656	0.663039	-0.847455	-0.850437	-0.382429
DDCD7ABAA5	43	male	26	M1	-0.0168113	-0.582449	-1.41114	-0.746479	0.18663	-0.632838	0.0335112	0.143937	0.401743	0.119773	0.314738	0.140793	0.220419
3CFCD2DEC6	43	male	26	M3	0.212455	-0.448528	0.0217599	-0.521628	0.964534	-1.08832	-0.352763	0.0946192	1.62625	1.5472	-0.00363734	0.548063	-0.630127
335A8CB30C	43	male	17	M1	-1.97125	-1.9926	-2.51618	-1.75447	-1.62732	-0.252686	0.922828	0.432889	0.973283	-0.445823	-1.25853	-1.76063	-0.792261
FDB477F910	43	male	24	M1	-0.648069	-0.942646	-0.711247	-0.67027	-0.0184541	-0.468538	-0.246654	0.724993	0.569052	0.268331	-0.220253	-0.171843	-0.736821
194B699031	43	male	33	M4	0.105512	0.337494	0.186875	-0.781594	1.15142	-1.21268	-0.0167916	-0.106316	0.398919	0.986903	0.80766	0.695413	-0.16796
C32871C2D7	43	male	28	F3	-0.403527	0.490241	0.622601	0.901774	-0.542264	1.18185	0.362836	-0.556229	-0.141297	-0.220594	-0.396874	-0.43436	0.398545
78470BF764	43	male	32	M3	-0.0926663	0.384672	0.163365	-0.626871	-0.293984	-0.869179	1.03612	-0.0120806	0.220305	0.424981	0.65592	0.719606	-1.34746
1E860A4F44	43	male	26	M1	-0.703992	-0.950219	-0.763804	-1.34784	-0.910314	-0.185085	0.988048	-0.144013	0.858589	0.653163	-0.624791	-0.469145	-0.638617
C67AD799B5	43	male	27	M4	0.970412	-0.380539	-0.0129434	0.149089	0.340918	-0.65796	-1.42241	0.648586	0.641451	0.611286	0.259655	1.08172	0.405356
80235BE9B2	43	male	25	M1	-0.910001	-0.775839	-1.24398	-0.761936	-1.46719	-0.458623	-0.10039	0.144406	0.404798	-0.23004	-0.0725465	-0.634243	-0.53092
38B083C761	43	male	27	M2	-0.188364	-0.375005	-0.033689	-0.773466	-0.821008	-0.74581	0.054589	0.657853	-0.0677736	0.161974	-0.0110725	0.0475317	0.186184
6CAF81F78D	43	male	25	M1	-0.941696	-0.954156	-0.587807	-1.15764	-1.73515	-0.33293	0.638438	0.589669	0.818714	-0.154756	-0.64106	0.0323857	0.218896
A0B831B3E1	43	male	23	M1	-1.06465	-1.05658	-1.20513	-1.00984	0.313945	-0.0582646	0.184774	-0.0366625	1.21646	0.387624	-0.892823	-0.607866	-0.592692
433C736A20	43	male	22	M1	-1.12011	-1.29302	-1.20538	-0.709403	-0.0575233	0.063274	0.3407	0.347842	0.28242	0.039956	-0.876665	-0.855829	-0.826024
565EE5EC8B	43	male	34	M5	0.857103	0.678741	0.637589	-0.127385	-0.762433	-1.01971	0.493224	0.042539	0.14308	0.500965	1.4067	1.41038	-1.54138
3317992BB2	43	male	28	M4	-0.0362822	-0.180238	-0.212978	-0.392592	-0.206564	-1.24462	0.135511	0.282914	-0.118429	-0.0513413	0.393218	0.0180628	-0.259494
7C92571B10	43	male	29	M1	-0.535971	-0.127597	-0.24618	-0.686548	-0.127429	-0.0464207	0.9515	-0.0924204	0.975099	0.9969	0.127728	0.138024	-0.0800871
84639F8449	43	male	30	F5	-0.180052	0.637709	-0.384622	0.0442507	0.179789	0.528724	0.797213	-0.301967	0.686992	0.635693	0.416663	0.0304844	-1.30355
EFBDD2CF4D	43	male	28	M6	0.11754	-0.393447	-0.182744	-0.477758	-0.904826	-1.16535	-0.971494	0.829757	-1.43255	-0.697261	0.48439	-0.251714	0.686265
5AFA5E464A	43	male	24	M1	-0.979614	-1.13754	-0.12613	-1.03252	-0.423337	-0.440353	0.872153	0.112633	1.14127	0.733153	-0.672526	-0.481698	-1.69551
9FEBE2F41B	43	male	26	M2	-0.138471	-0.66154	-0.720202	-0.916129	-0.530676	-0.774762	-0.557113	0.696657	-0.156603	-0.483486	-0.308467	0.474971	-0.47686
281517B53E	43	male	25	M1	-0.618295	-0.848544	-0.0548228	-0.390832	0.539316	-0.457087	-0.0316092	0.723217	0.241444	-0.0412445	-0.202565	0.192691	-0.131506
A45B784C62	43	male	28	M6	-0.0782895	-0.164446	0.238582	-0.521247	-0.285339	-0.900297	-0.253761	0.761338	-0.116127	0.0021948	0.0153896	-0.104136	0.725215
F0A7E9E364	43	male	24	M3	-0.111484	-0.652518	-0.0865025	-0.469736	0.0157774	-0.834745	0.176569	0.41382	0.414539	0.345243	-0.155684	-0.0571453	-0.85829
D51B9AB00C	43	male	33	M3	0.680467	0.352491	1.10292	-0.495182	-0.872892	-0.530545	0.737062	-0.441882	0.862708	0.770202	0.581967	0.600085	-0.815949
17A4336785	43	male	24	M3	0.192679	-0.786386	-0.703525	-0.727365	-0.513744	-0.232091	0.480928	0.00951459	-0.000725762	0.100486	-0.224355	0.32728	-1.31113
86769AE904	43	male	23	M1	-0.602219	-0.968453	-1.17989	-1.03165	-0.275192	-0.355222	-0.0586795	0.307161	-0.223439	-0.199126	-0.52811	-0.633637	-0.360896
90231A801E	43	male	18	M1	-1.95208	-1.92271	-2.16917	-1.62526	0.378417	-0.160316	0.106985	0.343515	1.08295	-0.121081	-1.24846	-1.66784	-1.42606
0F62C2896F	43	male	27	M7	0.150555	-0.339796	-0.88073	-1.47628	-0.121755	-1.70945	0.334608	-0.199233	-0.853288	-0.252635	0.142631	-0.337541	-0.615982
6B8450D3E4	43	male	23	B1	-0.288373	-0.750661	-0.574295	-0.217691	-0.307005	-0.525596	-0.715163	0.869384	-0.965921	-0.767821	0.179546	-0.427339	-0.851825
2C9BD3808B	43	male	23	M1	-0.656461	-1.13379	-0.76871	-1.28842	0.568802	-0.833283	0.143306	-0.0139111	0.70073	0.0881046	-0.916326	-0.731413	-0.213428
F80DB02F65	43	male	22	M2	-0.317243	-0.917442	-0.800569	-0.106041	-0.193392	0.27044	0.395635	0.133832	0.501366	0.317768	-0.218187	-0.073128	1.22014
9745137040	43	male	27	M1	-0.218567	-0.421545	-0.36497	-1.02992	1.56732	-1.15257	0.339201	-0.201557	0.921514	1.10588	-0.0100146	-0.11648	-1.10033
C145AE4829	43	male	21	M1	-1.141	-1.27882	-1.47542	-1.24286	-0.690846	0.198834	0.707952	0.219663	-0.297089	-0.581634	-0.888406	-0.738345	-0.82107
28FDC8010B	43	male	25	M1	-0.969531	-0.625678	-0.324063	-0.448727	-0.367647	-0.223866	0.0167193	0.645179	0.456084	0.295856	-0.215838	-0.298914	-0.988798
A5C95D8322	43	male	21	M1	-0.646987	-1.4239	-1.2373	-1.19925	0.0890668	-0.357577	0.444174	-0.701546	-0.13627	-0.249839	-0.777691	-0.943963	-0.803505
B0AC48AF18	43	male	24	M1	0.102438	-0.576513	-0.92272	-0.946982	0.300387	-1.08019	-0.563201	0.499352	-0.367987	0.238521	0.0258513	0.32991	-0.277355
B04B7CCF2C	43	male	23	M1	-0.513518	-1.13208	-1.39459	-1.02883	-0.462496	-0.76369	-0.258782	0.986994	0.557459	0.195001	-0.435486	-0.559523	-0.925475
52B3FE8413	43	male	20	F1	-2.08872	-1.4526	-1.19598	-1.21865	-0.499041	-0.191091	0.0106144	0.872183	0.403372	-0.692186	-1.21417	-1.57437	-0.175074
573F4D012E	43	male	24	M1	-0.637939	-0.784142	-0.731474	-0.799503	0.827945	-0.841604	-0.144851	0.391061	-0.339185	-0.130853	-0.448025	-0.378664	-0.849703
71BC1136C1	43	male	25	M2	-0.633927	-0.624544	-0.894508	-0.969855	-1.12721	-0.813174	0.262471	0.348261	0.645903	0.320152	-0.125532	-0.0689595	0.112317
708AAA1387	43	male	26	M1	-0.463501	-0.937446	-0.527635	-1.0193	0.0925555	-0.502365	-0.156678	0.619077	0.483254	0.118635	-0.488552	-0.271995	0.0104781
14C0A720C3	43	male	27	M3	-0.064415	-0.503134	0.039127	-0.799689	0.396201	-0.949397	-0.101681	0.144368	0.577846	0.58734	-0.0516274	0.550565	-0.545882
E22C095526	43	male	24	M6	-0.308957	-0.993527	-0.847121	-0.92306	-0.0966427	-0.454687	-0.567123	1.75716	-1.64462	-1.39721	-0.199333	-0.289556	1.11637
75631EA730	43	male	22	M1	-0.280739	-0.815905	-1.1496	-0.594005	0.613978	-0.275524	-0.106359	0.665194	0.268898	0.348036	-0.316204	-0.351022	-0.216139
38CC23B2F8	43	male	25	M1	-0.507282	-0.665929	-0.772326	-1.18884	1.24513	-1.11324	-0.434932	0.611093	0.239968	0.216801	-0.183806	-0.538486	0.558077
23130B37E5	43	male	23	M1	-0.874323	-1.05509	-0.834408	-1.15216	0.279999	-0.122474	1.28094	-0.379627	1.32414	0.859465	-0.741944	-0.380377	-1.66102
1D9DABA063	43	male	33	M7	0.909879	0.368525	0.288501	-0.978374	-0.278521	-1.25407	0.568718	-0.185605	0.357527	0.65113	0.537935	0.937406	0.735673
7D1D8FDCCC	43	male	25	M1	-0.727784	-0.785756	-0.665586	-1.25876	-0.829878	-0.406288	1.51241	-0.524941	1.17452	0.226298	-0.658067	-0.925337	0.294466
F337B9888A	43	male	22	M1	-0.951277	-1.268	-0.890994	-1.17309	0.27312	-0.622717	0.428149	0.0749952	0.544642	0.236282	-0.760793	-0.469168	-0.499315
32BF56C352	43	male	29	M3	0.118682	-0.21001	-0.357486	-1.1593	-0.124353	-1.08198	0.998031	-0.435934	0.743812	0.404902	-0.111775	0.431088	-0.335844
7AC2C84488	43	male	26	M1	-0.270799	-0.833674	-0.711779	-1.0775	0.658962	-0.61089	0.687821	0.230697	1.31443	1.21771	-0.0406169	0.257607	-0.387015
882F9EDB5B	43	male	33	M4	1.04018	0.638401	-0.0369404	-0.353793	-0.0531425	-1.62854	-0.30789	0.722015	0.597003	0.973252	1.3589	1.26012	0.348864
30237C75FF	43	male	26	M3	-0.245217	-0.497094	-0.413194	-0.520451	-0.149913	-0.0695942	0.662898	-0.425859	0.758913	0.718732	0.0775057	0.0957738	-1.63395
B2D2A2C605	43	male	38	M5	0.62921	1.14006	1.17513	-0.0117176	-2.00914	-1.24875	0.358932	0.267251	1.77658	1.37509	1.36472	1.37927	0.511213
F76CE69950	43	male	26	B1	0.105324	-0.480845	-0.953069	-0.988326	-1.09663	-0.315678	0.224208	0.70478	-1.4918	-1.25597	0.146868	-0.593375	-0.811843
17FD3250EC	43	male	27	M6	-0.202401	-0.555373	-0.268904	-0.904104	-1.2021	-0.57417	-0.484088	0.94311	-1.87579	-1.72431	-0.0309706	-0.0727201	0.812366
B5F1449523	43	male	25	M1	-0.793407	-0.593819	-1.19905	-1.16384	0.608133	-1.45683	0.204886	0.764353	0.139581	0.0651408	0.133357	-0.357777	-0.142274
8792B890C4	43	male	28	M4	0.344087	0.00417691	-0.299247	-0.383351	0.265822	-1.62151	-0.684158	0.602519	0.321888	0.832848	0.634614	0.48171	0.495429
F728194E19	43	male	33	M4	0.549038	0.659713	1.3235	0.173071	0.349826	-1.34085	-0.573504	0.579767	0.952995	1.26434	1.13227	1.28709	-0.0133818
D6448AC107	43	male	23	M1	-1.14283	-1.19812	-0.822449	-1.14437	-0.692295	-0.132981	1.10549	0.510948	1.12756	0.344156	-0.561725	-0.487805	-0.65699
2BC3964E53	43	male	26	M2	-0.217968	-0.460845	-0.113634	-0.762976	-1.37759	-1.16226	-0.544577	1.16899	-0.034775	-0.180021	-0.135403	0.0490899	0.759529
78F7E25BB7	43	male	39	M1	-0.0502929	1.01092	0.95542	0.150116	-0.923621	1.01523	2.00516	-0.181843	0.766564	0.647786	0.411303	1.04278	0.210894
75A60CBBCC	43	male	26	M4	-0.0820824	-0.484167	-0.0755978	-0.449115	-0.700623	-1.38711	-1.00226	0.958899	0.667286	0.279886	0.265056	0.944494	0.418093
0C618FF56C	43	male	27	M3	-0.0143744	-0.387276	-0.0183748	-1.17265	-0.259464	-1.15303	-0.117896	-0.0840684	0.27417	0.592818	-0.00365115	0.0973697	-1.03629
A6F7A8E0CE	43	male	27	M4	0.0111916	-0.34105	0.352447	-0.603999	1.08926	-1.0514	-0.347623	-0.0764614	-0.00240921	0.360134	0.237195	0.771983	-0.14396
3CF6799B0B	43	male	23	B1	-0.564625	-0.982916	-0.845268	-0.910568	0.0429905	-0.542183	-0.848589	1.33456	-0.0912892	-0.319468	-0.33429	-0.482374	-0.464998
4816AFD2FA	43	male	26	M3	-0.233877	-0.39842	-0.759093	-0.675386	0.321353	-0.808635	-0.172323	-0.312235	0.177482	0.202133	0.177066	0.0489632	-0.781824
2238670A5B	43	male	34	M3	-0.47953	0.333776	-0.1151	-1.04704	0.617198	-1.22548	0.0116845	-0.0778751	1.4811	1.13155	0.770089	0.943089	0.115012
E68C74A0F3	43	male	28	M2	-0.199791	-0.454351	-0.374828	-0.936046	-0.453861	-1.14016	0.640823	0.409247	0.419801	0.404006	-0.235366	0.540682	0.154044
11F556F494	43	male	24	M1	-0.636305	-1.25973	-0.863921	-1.1244	0.321632	-0.334884	0.919221	-0.369891	1.13704	0.860793	-0.613923	-0.145894	-0.673994
0C7EA5DB4A	43	male	28	M4	0.25581	-0.162468	0.141295	-0.160637	-0.583342	-0.944698	-0.833163	1.15063	0.411924	0.494934	0.880638	1.01224	0.165602
45D4C479CD	43	male	31	M3	-0.46339	0.0182478	0.735473	-0.121341	-1.03038	-0.374547	0.0613718	-0.269441	0.862202	0.764302	0.437792	0.833181	-0.459667
258BF1369C	44	male	32	M5	0.487747	0.183857	0.744957	-0.176828	-1.58331	-0.979833	-0.198582	0.658829	0.536718	0.433408	0.598905	0.528349	-0.0076477
11C4469718	44	male	27	M6	-0.059207	-0.455216	-0.789951	-0.865804	-0.995733	-1.068	-0.376176	0.766994	-0.201525	-0.265824	0.261103	0.287307	0.608362
2B1A4042C8	44	male	29	M3	0.34593	0.174277	-0.356819	-0.264596	-0.698816	-0.601167	0.0528599	-0.010047	-0.0677719	0.286531	1.00752	0.168754	-1.92372
53FE4787FE	44	male	25	M1	-0.161421	-0.619317	-0.983424	-0.899549	0.636807	-0.785792	0.711609	0.156375	-0.440741	-0.153385	0.093646	0.545073	0.219085
644E95B8C5	44	male	24	M1	-0.799014	-1.02549	-0.680108	-0.900853	-0.429406	-0.0562522	-0.247055	0.863499	1.49403	0.742602	-0.763285	-0.360685	0.521328
12BA212778	44	male	24	M1	-0.281791	-1.10684	-1.16529	-1.06991	-0.752029	-0.50316	0.690607	0.540978	0.206391	-0.182205	-0.556625	-0.0434906	0.217321
E6E5663846	44	male	29	M5	-0.267949	0.00434348	0.149486	0.091685	-1.00033	-0.183007	-0.205103	0.282673	-0.0332549	0.00137265	0.243745	0.673865	-0.707452
DA33AB6223	44	male	25	M2	-0.787128	-0.925411	-0.744164	-0.580261	-1.95801	-0.490841	-0.23587	0.729007	0.74168	-0.0897876	-0.0677517	0.493133	0.576026
CDC477A821	44	male	29	M3	0.830128	-0.199613	-0.139461	-0.955766	-1.29124	-1.23773	0.472931	0.197558	0.335386	0.46543	0.471629	1.0019	-0.919076
6DAD6721C6	44	male	21	M1	-1.13031	-1.71304	-1.07619	-0.852019	-1.73085	0.458656	0.652154	1.30226	0.714068	-0.123258	-1.1058	-0.922193	-0.0104842
33EDE228F7	44	male	22	M1	-0.76614	-1.19095	-0.822316	-1.2926	1.09502	-0.472866	0.768636	-0.402067	0.898883	0.508756	-0.902983	-0.913235	-0.805631
C651C2CE36	44	male	22	F1	-1.48013	-1.14012	-0.986308	-0.769611	0.978667	0.0998426	-0.194921	-0.369115	-0.00444446	-0.41033	-0.67782	-0.906869	-2.00809
5221DC803A	44	male	27	B1	-0.509564	-0.784759	-0.0850091	-1.05816	0.49788	-0.74116	-0.309399	0.923537	-0.0781733	-0.202271	-0.289792	-0.278272	-0.978246
877938D3AC	44	male	25	M1	-0.538567	-0.459068	-0.232085	-0.43817	1.94479	-0.972155	-1.09135	0.377058	0.763114	0.913031	-0.0914892	0.196342	-0.369959
FA0E5EC586	44	male	33	M5	-0.106272	0.548936	0.564876	-0.542536	-0.75733	-1.19936	0.445639	0.590889	0.503636	0.51845	0.732402	0.92277	0.419615
1AAC4E46C5	44	male	24	M1	-0.745372	-1.05183	-0.785849	-0.875355	-0.238795	-0.129261	1.09513	-0.0988696	1.16096	0.736153	-0.764175	-0.359619	-1.06437
F271A9623A	44	male	27	M3	-0.751449	-0.499435	-0.262591	-1.09333	-0.137676	-0.990532	0.732605	-0.786763	0.714002	0.511109	0.0523432	0.125831	-0.599616
34958EDF6A	44	male	24	B1	-0.6554	-0.373772	-0.58505	0.12185	-1.16178	0.150608	-0.747412	0.324453	-0.151998	-0.0264054	0.192987	-0.368043	0.0399195
0424ABD332	44	male	26	B1	-0.196996	-0.684743	-0.588091	-1.38535	-0.114867	-0.727987	0.236256	0.540084	-0.291781	-0.457383	-0.511964	-0.262632	-0.335972
D3472EC8B7	44	male	25	M6	0.0725177	-0.329808	0.187472	0.348447	-0.84569	-0.25258	-0.344659	1.03789	-0.713679	-1.11321	0.199239	0.368685	-0.0874625
3C54985EDD	44	male	29	M4	0.543036	0.205168	0.556028	0.303211	0.755648	-0.756383	-0.514958	0.214776	-0.107892	0.337368	0.951733	1.4462	0.211398
D729968072	44	male	27	M4	-0.220961	-0.237448	-0.260793	-0.166363	-1.9253	-1.5305	-0.947025	0.681534	0.417728	0.4967	0.504178	0.188088	0.123592
BBCB31B634	44	male	28	M6	0.207812	-0.281458	-0.0829033	-0.676351	-0.660057	-0.953421	0.347929	0.175831	-0.0867995	-0.088735	0.386293	0.385873	0.438208
9E67342B66	44	male	27	M1	0.00823954	-0.198198	-0.436116	-0.987725	1.19107	-1.52082	-0.104939	0.326527	0.71141	0.865442	0.628919	0.00332029	-0.502665
178F6B0AB9	44	male	25	M1	-0.321803	-0.368133	-0.654411	-0.482943	0.254498	-0.174682	-0.345858	1.16911	0.810115	0.787991	0.14025	0.300281	-0.0404183
469314A6F3	44	male	34	M5	0.676599	0.876466	0.614782	-0.278275	-0.0913724	-1.32523	-0.462902	0.919581	-0.117823	0.236018	1.13033	1.22774	0.98096
3B006E1EF1	44	male	27	B2	0.650596	-0.112882	-0.538479	-0.248232	-0.192534	-1.23302	-1.08575	0.547223	-1.02947	-0.376641	0.463743	0.251937	1.05056
687D5C69C5	44	male	25	B1	-0.283369	-0.844958	-0.0969582	-0.737996	-0.688531	-0.257537	0.640948	0.728131	-0.295553	-0.307357	-0.696092	0.258339	-0.963105
E646A47F36	44	male	25	M2	-0.455039	-0.798223	-1.28141	-1.05415	-0.205755	-1.51458	-0.310123	0.616419	-0.272034	0.246529	0.396494	-0.377958	0.0743696
CD7F3C7567	44	male	33	M5	0.642728	0.545213	1.54722	-0.00104849	-0.993331	-0.630319	0.339831	0.247694	0.59076	0.741841	0.689448	0.960659	-0.157389
A8C544E63F	44	male	24	M1	-0.731862	-0.803692	-0.791261	-0.895101	1.68856	-0.54528	0.101759	-0.0156082	0.378876	0.637814	-0.0684577	-0.359767	0.0913675
56B2C65649	44	male	24	M1	-0.390029	-0.851197	-0.471104	-0.766422	-1.41313	-0.191641	0.553988	0.559905	0.438218	0.208197	-0.589155	-0.0314181	0.543987
A1A852E22D	44	male	27	M6	-0.294399	-0.772545	0.0511706	-0.603545	-1.20107	-0.287676	-0.418838	1.4665	-0.950851	-1.45941	-0.192185	0.199185	0.909403
8581CF704C	44	male	23	M1	-0.771334	-1.06362	-1.27187	-1.1605	0.721872	-0.896456	-0.383632	0.463939	0.166906	0.0175763	-0.409813	-0.0261031	-0.985707
4B39DB2FC7	44	male	22	M1	-0.539446	-1.2959	-1.41261	-1.16446	-0.411171	0.0241274	0.60405	0.499921	0.056126	-0.0308459	-0.926707	-0.7598	-0.0807606
96F855F188	44	male	24	M3	-0.0455869	-0.987225	-1.21685	-0.8967	-0.47256	-0.837757	1.15124	-1.87025	2.00572	1.57868	-0.002325	-0.133205	-1.31676
AEEAB95D26	44	male	25	M2	-0.754565	-0.726514	-0.670617	-1.1675	-1.19282	-1.19361	-0.404927	1.17268	1.23361	0.788064	-0.435235	-0.506186	0.565008
A92A509314	44	male	24	M1	-0.62198	-1.03983	-1.14132	-1.00781	0.163745	-0.388567	-0.456172	0.545534	0.482618	0.237305	-0.288705	-0.611738	-1.01129
17BD9F1C5C	44	male	23	M1	-0.877593	-1.33378	-1.19727	-1.74179	0.892232	-0.335229	0.120944	0.431721	0.835796	0.746068	-0.975322	-0.806696	-0.246046
90DE390652	44	male	22	B1	-0.881078	-1.32442	-0.928117	-0.884646	-0.694175	-0.350998	0.129433	1.00789	-0.219434	-0.48518	-0.604876	-0.581882	-0.401432
493F54EDCF	44	male	28	M1	-0.01966	-0.247224	-0.280036	-1.18125	-0.211085	-0.747751	0.797492	0.35373	0.779697	0.725174	-0.340413	-0.172878	0.499903
ACBFADD389	44	male	33	M3	-0.0518693	0.304094	0.676415	-0.536842	0.642697	-0.659222	0.111089	-0.0627026	0.913583	1.16831	0.408104	0.593362	-0.0188404
BB7D5F3CC5	44	male	24	M1	-0.728696	-0.814459	-0.711218	-0.791538	-0.078204	-0.0293598	0.895072	-0.480623	0.238416	0.270914	-0.288847	-0.585622	-1.34031
14AFABEB8D	44	male	24	M1	-0.262442	-0.920378	-0.126808	-0.668807	-0.821971	0.420786	0.696428	0.247166	0.450893	0.255038	-0.816958	0.0856968	-0.94536
970A1426A8	44	male	25	M3	0.691579	-0.405002	-0.692336	-0.749918	0.56877	-0.579913	0.54852	-0.286726	0.523895	0.367408	0.121237	0.255305	-0.334652
3C757D5499	44	male	27	NA	0.448041	0.0318643	0.188996	0.460702	0.319199	-0.0628969	-0.5664	0.725511	0.293591	0.737768	0.730962	0.556736	-1.12604
F33BC60E67	44	male	31	M5	-0.408519	0.198437	0.467392	-0.690008	-1.48355	-1.05166	-0.752599	1.00856	0.0251737	-0.295891	0.0850214	0.514914	-0.0195079
66F735546D	44	male	26	M6	-0.303517	-0.670915	-0.367995	-0.922253	-1.22748	-0.753892	0.316679	0.843785	-1.00707	-0.682892	-0.243912	-0.0327529	0.354701
9CA59B1C8B	44	male	23	M1	-0.241251	-0.904246	-0.654474	-1.32119	0.0351904	-1.04708	0.408435	-0.164279	0.523652	0.109225	-0.592292	-0.252302	-0.592611
20768A321A	44	male	24	M1	-0.627164	-1.08295	-0.602727	-0.908959	0.092198	-0.371218	0.482846	0.29005	-0.00567181	-0.160624	-0.527894	-0.419513	-0.263157
BD069552D6	44	male	20	B1	-1.58024	-1.67714	-1.31556	-1.59222	-1.25379	-0.0615815	0.417447	0.293478	-0.698387	-1.29482	-1.32866	-1.40891	0.278076
437DE59353	44	male	28	M6	0.111474	-0.328702	-0.200263	-0.791409	-1.82736	-0.668694	-0.421585	0.438294	-0.925853	-0.818436	-0.00518412	-0.160955	0.822248
CBC059BF4E	44	male	24	B2	-0.351338	-0.831734	-0.958258	-0.886913	-0.0874507	-0.733421	-0.727752	0.773253	-1.316	-1.07456	-0.549912	-0.267969	0.264264
8AB419AA5B	44	male	24	B1	-0.861582	-1.12732	-0.37035	-1.16015	-1.11436	-0.898139	0.488552	0.531285	-0.728711	-1.29124	-0.519774	-0.75258	-0.604977
D13ABD68C7	44	male	29	M5	0.859191	-0.112282	-0.646333	-1.03932	-2.35694	-1.52391	-0.11134	0.186357	-0.467574	-0.293763	0.738783	0.406179	0.120329
C9E0090028	44	male	29	M5	-0.466827	0.0806279	0.610457	-0.402122	-0.42042	-1.11682	-0.370618	-0.169719	-0.486509	-0.535391	0.369213	-0.0489056	-1.04522
C6470CC8EA	44	male	25	M1	-0.679529	-0.822509	-0.462628	-0.835318	0.189587	-0.570664	-0.198253	0.320967	0.5569	0.491177	-0.19383	0.146156	-0.463625
2DAE2046C9	44	male	26	M1	-0.660363	-0.618892	-0.982948	-1.52597	-0.474049	-0.729228	-0.166083	0.0347139	0.956768	1.07896	-0.0420852	-0.246251	-0.715612
692B5C0272	44	male	24	B1	-0.558823	-0.866426	-0.363118	-0.570147	-0.922381	-0.130983	-0.0751537	1.11041	0.201523	-0.049866	-0.334046	-0.593207	0.0502542
E3D19FEC2A	44	male	28	M2	-0.312804	-0.396602	-0.156868	-0.712863	-0.369933	-1.00805	-0.0544857	0.999466	0.0558647	0.139066	0.195869	-0.0365547	0.000341593
AA0828AF58	44	male	30	M5	0.209247	0.201789	0.22737	-0.239342	-0.587684	-1.19935	-0.710473	0.746888	-0.204384	0.0825684	0.506129	0.88373	-1.00197
95AB6C8B1B	44	male	34	M3	0.292846	0.723426	0.460033	-0.0950348	-0.155201	-0.430793	0.540315	-0.311152	1.04092	1.33015	0.886409	0.924265	0.367526
365E28C5A8	44	male	26	M1	-0.55507	-0.655661	-0.356003	-0.944141	0.0152913	-0.0582287	0.348159	0.20958	0.741715	0.559067	-0.601035	-0.0115798	0.252405
8C79DE90C8	44	male	28	M5	0.778613	-0.103277	0.19355	-0.501881	-0.851162	-1.35917	-0.682895	0.404044	-0.578782	-0.248174	0.449129	0.670103	-0.726149
447C51282A	44	male	28	M1	-0.025106	-0.170804	-0.233147	-0.808816	0.414234	-0.890125	0.254766	-0.0157704	-0.269502	0.26375	0.015863	0.177408	0.0760906
79EC817F73	44	male	21	M1	-1.42979	-1.62215	-1.55164	-1.34069	-1.79374	-0.203849	0.595996	-0.163229	1.05837	0.19156	-0.914949	-0.90775	-0.730959
399D031148	44	male	23	M1	-0.603542	-1.1168	-0.705597	-1.15827	0.080298	-0.955911	0.0962338	0.170852	0.358157	-0.21609	-0.590445	0.288768	-0.663452
685C7C0C4C	44	male	25	M1	0.421208	-0.818868	-0.655465	-1.5122	-0.465311	-0.402459	0.419502	0.0540088	0.279072	0.268528	-0.526391	0.488348	0.310335
46D8305D4D	44	male	25	M1	-0.435385	-0.964311	-0.300531	-1.47916	-2.22329	-0.0273888	1.29366	-0.113178	0.559784	-0.74102	-1.20288	-0.345857	-0.388923
C578951859	44	male	30	M4	-0.390707	0.285437	0.0511912	-0.270716	-0.206427	-1.01653	0.144598	0.729965	0.828837	0.681736	0.770824	0.823883	0.100845
D08D85BC87	44	male	25	M1	-0.318499	-0.660683	0.0542925	-0.449749	-0.00923685	-0.0663405	0.469348	-0.201251	0.970538	0.940025	-0.426934	0.409013	-1.1782
1A030AEB2E	44	male	28	M1	-0.683821	-0.419496	-0.0368308	-0.533073	0.0896172	-0.577224	0.190539	0.290481	0.93139	0.658065	3.58949e-05	-0.24379	0.488802
AB353C5BC8	44	male	30	M3	-0.13329	-0.184777	0.206064	-0.567613	-0.05279	-0.451348	0.328897	0.209639	1.92311	1.70537	0.287674	0.551712	-0.0662609
7294E5CF5F	44	male	22	B1	-1.15529	-1.42144	-1.27766	-1.48357	-0.37927	-0.525332	0.199306	0.452794	-1.07561	-1.00468	-0.904149	-0.535251	-0.699963
792A52C936	44	male	22	M1	-1.13008	-1.38576	-1.37658	-1.49025	-0.223742	-0.641912	0.314864	0.3103	-0.0962003	-0.318582	-0.394897	-0.467845	-0.45334
59A6E4E82D	44	male	25	M3	-0.416666	-0.986712	-1.15677	-1.13289	-1.15557	-1.0645	-0.401608	0.425758	0.39518	0.461367	0.1024	0.221673	-1.92234
626990B16B	44	male	23	M1	-1.02721	-0.882074	-1.18931	-1.20841	-0.430106	-0.67749	-0.0189818	-0.211319	1.11785	0.0339888	-0.502867	-0.726487	-0.520098
15114DC226	44	male	23	M1	-0.855244	-0.965202	-0.941391	-0.428593	-0.755517	-0.247587	-0.467791	-0.227447	1.76744	1.16976	-0.634749	-0.917338	0.752137
F9224213C7	44	male	24	M6	-0.191554	-0.773807	-0.952014	-1.16199	-1.74106	-1.50552	-0.369958	-0.162875	-1.67663	-1.20731	0.000687722	-0.160923	-0.833232
338C09EF76	44	male	34	M3	0.107283	0.6446	0.860603	-0.190978	-1.08591	-1.04628	0.458858	0.685608	1.2469	0.977079	0.882834	0.980218	-0.155897
318BFD4F9E	44	male	32	M3	0.0922205	0.39898	0.26265	-0.477651	-0.941712	-1.27199	-0.137983	0.00179641	0.548734	0.799242	1.40742	0.298932	-1.22338
A6DDEB3F40	44	male	31	M3	1.66784	0.0769708	0.09688	-0.702883	-1.15654	-0.405654	0.373174	-0.850286	0.388125	1.34946	0.656587	0.273189	-0.582529
6161F40D08	44	male	28	M3	-0.311838	-0.349788	-0.2356	-0.853049	-1.19471	-1.14306	0.529897	-0.131062	1.10331	0.963916	0.160569	0.262387	-0.617037
7F8142B0FB	44	male	27	M2	-0.629968	-0.206047	-0.524296	-1.18857	-1.07929	-1.11453	0.560011	0.682612	0.213384	-0.071369	-0.022304	0.0833115	-0.271599
EC1E935673	44	male	25	M1	-0.443631	-0.719189	-1.1603	-1.34628	-0.799104	-0.850727	1.32114	0.344948	1.3145	1.04674	-0.250134	-0.351562	-1.12944
A998885B24	44	male	28	M4	0.19771	-0.144129	-0.157868	-0.935328	0.363201	-0.834467	0.26239	0.40152	-0.0559192	0.337436	0.33949	0.620031	-0.273329
67665B8FFA	44	male	29	M4	0.412122	0.137577	-0.48739	-0.495029	0.64039	-1.2352	-0.178933	-0.214901	-0.192164	0.670172	1.00463	-0.139268	-0.244923
2F4CCD7470	44	male	32	M3	0.576277	0.360027	0.717699	-0.208486	-1.97429	-0.720078	1.03583	0.524282	1.56292	0.754988	1.0563	1.84287	-0.708024
39D30E9A2E	44	male	27	M1	-0.596071	-0.468732	0.0386711	-1.15481	0.228051	-0.945829	-0.0371138	0.225902	-0.076232	-0.0387588	-0.278844	-0.18811	-0.19596
01DFA40132	44	male	23	B1	-0.745995	-1.05887	-0.492186	-0.404875	0.167868	-0.0598267	-0.289885	1.36264	0.631118	0.240016	-0.509579	-0.441691	0.132643
77101D761B	44	male	26	M2	-0.408591	-0.548877	-0.797576	-1.71221	-3.24196	-0.92311	0.703313	0.150838	-0.079425	-0.910504	-0.752648	-0.0259791	0.674889
4749C9945C	44	male	21	M1	-0.671207	-1.48222	-1.67448	-1.18646	-0.755982	-0.493569	0.0357319	0.077363	0.119099	-0.0468597	-0.588727	-0.892088	0.00120978
47F00744E2	44	male	27	NA	0.536357	-0.488411	0.382599	0.344368	0.772513	0.281726	0.23963	-0.196858	0.25114	0.921896	0.308084	0.891633	-0.424688
B349C8B671	44	male	24	M1	-0.841222	-0.850565	-0.642381	-1.01074	-0.483168	-0.564984	0.688907	-0.454753	0.631149	0.112973	-0.676535	-0.67979	-0.800368
81427A79BC	44	male	26	M2	-0.368891	-0.692951	-0.721864	-0.719912	-0.708638	-0.419385	-0.318009	0.524588	-0.451227	-0.387921	-0.0946736	-0.0192092	-0.142859
52C82BE4E8	44	male	31	M1	-0.268716	-0.0405795	0.0117187	-0.676182	-0.718174	-0.534197	0.878216	0.252319	1.33192	1.12289	0.313728	0.701489	0.432585
49B78FBC23	44	male	25	M2	-0.325148	-0.402958	-0.668184	-0.783108	-1.41166	-1.10002	-0.464381	0.298189	-0.486912	-0.363216	-0.0182987	-0.161662	-0.613811
0D9BA664CE	44	male	28	M6	1.55281	-0.222142	-0.31794	-0.76881	-2.28546	-0.918769	-0.435636	1.75987	-2.40431	-2.58608	0.393477	-0.261224	1.50317
346CA8F643	44	male	24	M1	-0.786082	-0.968984	-0.807844	-1.01866	0.647891	-0.530275	-0.0434772	-0.0422004	0.615591	0.520392	-0.248824	-0.664038	-1.25159
37354FFC97	44	male	37	M5	1.26112	1.18474	0.575373	0.0150863	-1.35179	-1.11935	0.283826	0.249778	0.0464007	0.382411	1.28794	0.837342	0.0636137
A58E5F4973	44	male	28	B2	0.13336	-0.20145	-0.0755672	-0.373736	0.34792	-1.07122	-0.156414	0.930349	-0.340521	0.0365626	0.293853	0.287367	0.763334
6799DFF5CB	44	male	28	M3	-0.0808198	-0.355537	0.00200702	-0.757325	-0.282198	-0.942147	-0.118628	0.437954	0.284096	0.530916	0.251659	0.675388	-0.632647
EBA295093B	44	male	40	F3	2.2952	1.75318	2.02289	1.52704	0.152218	1.29994	0.36628	-0.522278	0.752413	1.58415	1.30326	1.17505	0.696259
EA32DD14ED	44	male	51	F3	2.041	3.31109	3.92598	2.86628	-0.253314	0.876582	-1.73698	0.3619	-0.481888	0.313513	2.45962	2.16157	0.90133
DF845410E8	44	male	30	M3	-0.329827	0.028296	0.295946	-0.683789	-1.22177	-0.099157	1.58072	-0.131944	0.00548231	0.0807467	0.299883	0.73721	-1.5431
99A9DFC6A7	44	male	26	M4	0.135467	-0.367035	-0.321502	-0.368285	-0.654727	-0.910981	-0.640906	0.327799	0.357101	0.349835	0.283727	0.596057	-0.710958
D05023ADC2	44	male	26	M1	-0.707607	-0.800983	-0.825306	-1.16441	-0.149993	-0.426733	0.060637	0.553664	0.0478656	0.0869842	-0.277357	-0.15943	-0.187203
D33943FFA4	44	male	29	M3	0.11823	0.0435376	0.0501096	-1.03873	-0.354343	-1.28901	0.183827	0.287777	0.576591	0.541609	0.302488	0.0987994	-1.34028
482640D8E1	44	male	28	M5	0.525275	-0.175941	-0.799976	-0.950577	-0.569502	-1.18049	-0.613741	1.03077	-0.887605	-0.135136	1.27947	0.235432	-0.660373
9AF6281FC9	44	male	28	M1	-0.195383	-0.291411	0.283771	-0.386643	0.442952	-0.625292	-0.16442	0.780605	1.21071	1.14309	-0.0378648	0.390896	0.644489
B82209C79E	44	male	27	M1	-0.159442	-0.483066	-0.722646	-1.10742	0.8021	-1.32257	-0.27563	0.296607	0.180082	0.454613	0.0202289	-0.489657	-0.0800383
C56F395CB4	44	male	23	M2	-1.25286	-0.904397	-1.01838	-0.848407	0.0771417	-0.882564	-0.797849	1.20962	0.344378	-0.179	0.122896	-0.418396	0.082186
AB3D193358	44	male	24	M1	-0.392796	-1.06006	-0.785331	-0.791216	-0.903549	0.0580961	0.857103	0.0321782	0.494509	-0.0166595	-0.571234	-0.209019	-1.18915
057BB34762	44	male	27	M6	-0.754673	-0.383491	-0.619619	-0.877445	-1.26131	-0.729457	-0.274987	0.780751	-0.799072	-1.00508	-0.0387911	0.42762	0.412015
4792EB02D6	44	male	26	M1	-0.524878	-1.01312	-1.16482	-1.27963	-1.20589	-0.296875	0.723121	0.437086	0.123869	0.0601359	-0.676052	0.157201	0.881129
44A927A581	44	male	21	M1	-1.18172	-1.32357	-1.16341	-0.934503	0.90964	-0.555392	0.030429	0.421752	0.494478	0.291744	-0.508492	-1.02625	-0.718499
F92D969DD6	44	male	23	M2	-0.455893	-0.69598	-0.705745	-0.283222	-1.84909	-1.12229	0.295357	0.862561	-0.618692	-0.441914	0.733569	-0.712424	-0.746175
0097F989A0	44	male	27	M3	-0.6288	-0.492889	-0.61539	-0.711414	0.185018	-1.00157	0.914997	-0.223678	1.87969	1.85946	0.687008	-0.155665	-1.35553
8068B52AB8	44	male	20	M2	-0.55273	-1.22333	-1.59901	-0.745378	-0.275874	-1.19848	-1.13261	0.52582	0.626561	-0.00534467	-0.036384	-0.730186	1.25018
2F70EFB645	44	male	26	M2	-0.160583	-0.709335	-0.482595	-1.2125	-0.195463	-0.571543	-0.0488928	0.479586	-0.10959	0.0330513	-0.410572	-0.216307	0.179033
D4872AF10C	44	male	25	M1	-0.435777	-0.660443	-0.847007	-0.48243	-0.101983	-0.0286428	0.833381	-0.625525	1.7558	1.1355	-0.299203	0.345807	0.776261
5F1914846D	44	male	24	M1	-0.211939	-0.855888	-0.925622	-0.813285	-0.389401	-0.719514	0.184093	-0.0160627	-0.0318054	-0.450941	-0.183831	-0.36708	-0.282196
6CBDCAD6AC	44	male	25	M1	-0.0833961	-0.488917	-0.505628	-0.800341	-0.0101614	-0.947735	0.113588	0.401203	0.459271	0.476294	-0.182317	0.0133086	0.0221158
C4D1C3B70E	44	male	29	M4	0.389921	0.0981391	0.276266	-0.421891	0.763775	-1.29154	-0.345415	0.288573	-0.244452	0.468145	0.33923	0.8375	0.47807
48923CA495	44	male	26	B2	0.553274	-0.336264	-0.369254	-0.645099	0.680552	-1.11943	-0.0924216	0.0199034	-0.970756	-0.00764724	0.509205	0.292985	-0.0634307
847661FFED	44	male	23	M6	-0.115422	-0.763596	-1.46163	-1.08777	-1.64079	-0.678697	0.237994	0.253456	-0.923397	-1.09199	-0.454808	-0.504708	0.828307
FEA178BC88	44	male	33	M3	0.510684	0.448482	0.504039	-0.366794	0.114074	-0.202617	0.915158	-0.236511	1.51997	1.7164	0.629306	0.900755	0.145427
F56414B246	44	male	29	M3	0.319763	-0.241083	-0.32933	-1.13621	0.499567	-0.945513	0.390424	0.350353	0.696861	0.944954	0.312897	0.642747	-0.248633
96733F92EC	44	male	23	M1	-1.46844	-1.23569	-0.917695	-1.73182	-0.867017	-0.647163	0.52722	0.0774065	0.686758	-0.0355136	-0.904459	-1.04549	-0.418796
17D028855F	44	male	24	M2	-0.62944	-0.757645	-0.934201	-0.609309	-1.47001	-0.436938	-0.803542	0.820427	0.319968	-0.237187	-0.374139	-0.349471	0.40405
89A899DC2A	44	male	33	M5	0.315169	0.61993	0.503373	-0.222828	-0.934304	-1.65331	-0.794355	0.904097	0.527131	0.261878	1.25793	0.922438	-0.506753
E5A4F13987	44	male	27	B1	-0.154824	-0.407033	0.262224	-0.071479	-1.40259	0.0346875	-0.287054	1.12495	0.374269	0.0601907	0.100766	0.390759	-0.246406
9FE69745D7	44	male	32	M5	1.25058	0.407212	0.0539806	-0.803337	-0.875049	-1.44558	0.223972	-0.262831	-0.743565	-1.18895	1.02147	0.152891	-0.249523
801FACFB4D	45	male	24	M1	-0.818531	-1.08074	-0.792121	-1.03409	-1.47467	-0.0861081	0.590367	-0.0507579	0.760189	0.229792	-0.764784	-0.515042	-0.343456
A3996E63EF	45	male	25	M1	-0.202929	-0.450404	-0.90032	-0.949659	1.27464	-1.33135	-0.384617	0.426518	-0.326973	0.1556	0.102969	-0.14397	-0.995
F8AE3219AB	45	male	28	M6	0.00378397	-0.215233	-0.438552	-0.459795	-0.511032	-0.910218	-0.219276	0.25708	-0.661024	-0.441119	0.429762	-0.111255	0.210801
18D1BE8A37	45	male	34	B2	0.73134	0.666991	1.25893	0.0382657	0.100229	-0.928686	-0.990137	0.707672	-0.00925837	0.416231	0.617557	0.249768	1.5037
C83DA40EAF	45	male	23	M6	-0.299545	-0.938504	-0.822957	-0.416463	-0.709362	-0.993527	-0.820352	0.852814	-1.33946	-0.733401	0.265312	-0.312807	-0.388446
A7CCD0F079	45	male	27	M1	-0.380152	-0.685177	0.0654946	-0.561441	0.671579	-0.168018	-0.0381491	0.562179	0.453268	0.684052	-0.488281	0.0579404	0.354365
A72B16507F	45	male	26	M1	-0.197662	-0.716175	-0.944707	-0.902414	-0.104598	-1.05282	-0.094016	0.122588	0.583818	0.36136	-0.252151	0.229921	0.469141
91EA1C5444	45	male	22	M2	-1.26668	-1.37737	-1.52932	-1.31581	-0.762113	-0.488664	-0.437672	0.88731	0.586066	-0.1313	-0.731326	-0.618438	-0.164601
7F363D02E0	45	male	26	M6	-0.213703	-0.845867	-0.592312	-1.02056	-1.37912	-0.6521	-0.201513	0.83409	-1.00668	-0.556501	0.059982	-0.323611	0.0607812
988D83CE40	45	male	38	M5	0.602111	1.48007	1.08124	0.367878	-1.19074	-1.10369	-0.202238	0.558726	0.364021	0.583038	1.74642	1.6031	-0.712493
96819EC30F	45	male	31	M4	-0.152589	-0.000353978	-0.147014	-1.02742	-0.235732	-1.9812	-0.59174	1.26205	0.461902	0.329864	0.471987	0.38933	-0.302837
A283C3230E	45	male	25	M6	0.323191	-0.722239	-0.378931	-0.358939	-1.54335	-1.27424	-0.578245	0.722102	-1.04381	-0.715788	0.18688	-0.375975	-0.571841
4232F39CAB	45	male	22	B1	-0.917403	-1.02287	-0.739165	-0.477739	-0.0035336	-0.599519	-0.0156322	0.486008	-0.12853	-0.365612	-0.497945	-0.150664	-0.694385
82CDA5602E	45	male	26	B1	-0.2333	-0.623209	-0.0112478	-0.292778	-0.167416	-0.288216	-0.247825	1.22156	-0.333522	-0.0587337	-0.28519	0.0832994	0.629157
F7C608EADC	45	male	23	M1	-1.47275	-1.40617	-1.06817	-0.902713	0.119238	-0.204947	0.391699	0.789178	1.42249	0.840623	-0.537968	-0.631338	-0.580668
9BC96FF829	45	male	17	M1	0.309474	1.5548	1.69339	0.518934	-1.06167	1.98552	2.58858	-0.138891	3.54297	2.86805	0.268193	3.03996	1.41751
E50922F53F	45	male	31	M4	0.923369	0.409344	0.276557	-0.199117	0.392881	-0.770947	-0.738804	0.024862	0.0875541	0.548249	0.652492	1.18456	0.581118
6F800523E4	45	male	26	M1	-0.497999	-0.538336	-0.469429	-0.674483	0.879752	-0.735727	-0.0413095	0.20611	1.16417	1.06763	0.104786	-0.000714442	-0.66678
78C8C6E4BB	45	male	25	M3	-0.198569	-0.594488	-0.647157	-0.438752	0.55253	-0.909383	-0.0652483	-0.997721	0.231709	0.285237	0.110402	0.0983526	-1.62043
0E5802E31C	45	male	21	M1	-1.29487	-1.13846	-1.43591	-1.70278	-1.06775	-0.372774	0.77559	-0.164383	1.0403	0.744016	-0.758711	-1.14231	-0.709498
6E690DCACD	45	male	29	M7	0.236409	-0.309848	-0.129099	-0.925942	0.285897	-0.825782	0.343613	-0.347165	0.113235	0.340525	-0.216835	-0.144145	0.316209
2C06467AC3	45	male	22	M1	-0.804922	-1.36762	-1.46215	-1.07734	-1.66248	0.777002	2.07127	-0.388889	0.546655	-0.137028	-0.793313	-0.590802	-0.558452
37D00DBD78	45	male	29	M6	-0.24203	-0.157893	-0.34936	-0.866303	-1.15652	-1.20692	-0.372697	0.836181	-0.537671	-0.773051	0.241488	0.140344	0.912566
37C7871094	45	male	31	M4	0.0806279	0.289302	0.655763	-0.0800028	0.0682109	-0.551301	0.147866	0.992965	0.93279	1.01764	0.677107	1.52821	0.104568
979DDB72ED	45	male	25	M3	-0.384548	-0.408818	-0.955836	-0.903007	0.14381	-1.21767	0.453349	-0.633503	1.23579	1.24317	0.174588	-0.305447	-1.11382
B0E8AF86E0	45	male	31	M5	0.524339	-0.0752936	0.666135	-0.658847	-0.949034	-1.22562	-0.230718	0.920986	0.792101	0.902276	0.638835	0.720015	-0.150121
A5FA90D0B2	45	male	28	M5	0.841949	-0.0234996	0.448067	-0.114244	-0.20825	-1.22424	-0.772847	0.570085	-0.439455	-0.0286202	0.638954	0.395115	0.267041
50D2E420B4	45	male	23	M1	-0.708722	-0.877266	-1.18322	-1.36078	0.168327	-0.709212	0.667682	0.0409271	0.274126	-0.213181	-0.549049	-0.660399	-1.0761
6B1078C105	45	male	22	M1	-0.562663	-1.32347	-1.03274	-1.06368	0.269307	-0.361131	0.276082	0.0986401	-0.251602	-0.0689503	-0.547564	-0.624905	-0.568877
C083D42434	45	male	29	M5	1.12086	0.0268917	-0.00552569	-0.594167	-0.258061	-0.875651	-0.1088	0.238607	-0.913929	-0.561189	0.606947	0.692961	-0.434787
70667C1648	45	male	27	M6	-0.0963208	-0.250141	1.03475	-0.196061	-0.767949	-0.458125	0.530074	0.343408	-0.80069	-0.765157	0.179107	0.205197	0.907042
54F7066F51	45	male	30	M3	-0.171714	-0.109568	-0.203756	-0.465987	-0.341539	-0.778178	0.719304	-0.200083	0.131407	0.449908	0.582108	0.470971	-1.0813
B02C8D0677	45	male	28	M5	-0.149551	-0.318261	-0.171697	-0.545622	-0.252063	-0.792385	-0.00967338	0.438947	-0.439935	-0.262056	0.270096	0.497357	-0.54605
4A11AE0B3E	45	male	27	B2	0.297233	-0.143647	-0.461614	-0.253026	0.859101	-0.421609	0.149282	0.598901	-0.801583	-0.292769	0.584635	0.634636	0.630305
FA62C8E404	45	male	20	M1	-0.970711	-1.31507	-1.44199	-0.844123	1.19515	0.0579102	-0.329652	0.357536	-0.232984	-0.388273	-1.02615	-0.738556	-0.736746
4D8AE1671F	45	male	30	M6	0.746212	-0.068219	-0.0486598	-0.90331	-1.3684	-1.17512	-0.456355	0.685365	-1.461	-1.51348	0.28384	-0.130045	1.46047
0E72082A23	45	male	25	B1	-0.656078	-0.872109	-1.01232	-1.25076	-1.16462	-0.386403	0.658593	0.368901	-0.633809	-0.500571	-0.357833	-0.0168644	-0.600036
380DF306EF	45	male	26	B1	-0.378445	-0.878861	-0.171779	-0.521165	-0.206521	-0.530492	-0.901723	0.946405	0.415492	0.261519	-0.351774	-0.223798	-0.666525
C973107019	45	male	26	M3	-0.740318	-0.24828	-0.571124	-0.123817	-0.00237347	-0.663047	-0.170254	-0.0840525	0.134466	-0.0498859	0.317131	-0.103993	-0.538001
8102E77D94	45	male	24	M2	-0.887516	-0.935737	-0.565048	-0.613509	-0.464374	-0.304855	0.150526	0.200739	-0.0321818	-0.00127152	-0.535666	-0.305833	0.460824
2DE8A1FB03	45	male	25	M1	-0.364362	-0.489125	-0.146538	-0.704769	1.64324	-0.895445	-0.295259	0.395655	-0.34052	-0.227156	-0.125081	0.0697339	-0.341819
E82A573B63	45	male	27	B1	-0.173648	-0.286498	-0.27478	-0.53222	-0.0336927	0.0157759	0.197624	0.674021	-0.0585141	0.0492195	0.249422	0.233432	-0.300443
2CFACDB29B	45	male	31	M3	-0.0880064	0.406156	-0.41331	-0.666899	0.183572	-0.943451	0.339471	-0.666212	1.95207	2.00447	0.713392	0.76501	0.136702
DFBAC072B0	45	male	23	M1	-0.85524	-1.08134	-0.959447	-1.07104	-1.03309	-0.365765	0.513804	0.634356	0.062974	-0.38153	-0.590587	-0.822269	-0.127487
E30FE650E7	45	male	28	M5	0.491964	-0.252323	0.00906651	-0.342749	-2.02868	-1.10887	0.28465	-0.294787	0.863955	0.0169314	0.514111	0.991503	0.500471
E79135868E	45	male	24	M2	-0.736678	-1.02453	-0.927176	-1.2793	-1.29066	-1.03849	-0.206711	0.815625	0.0574984	-0.474156	-0.783358	-0.643859	0.149758
7E5990A518	45	male	24	M1	-0.99644	-0.957574	-0.688494	-1.35582	0.0442682	-0.86228	0.888594	-0.821784	0.844241	0.37668	-0.499454	-0.582393	-0.993604
DACD47E38E	45	male	21	M1	-0.963518	-1.4	-1.18831	-0.656576	1.31939	-0.510137	0.477556	0.24221	-0.113366	-0.533454	-0.401691	-0.371429	-0.793018
1546F16E9D	45	male	28	M1	-0.419775	-0.00571809	-0.298972	-0.438229	0.924943	-1.09632	-0.454387	0.632564	0.551328	0.622081	0.636487	0.419873	0.351132
26AE4E394F	45	male	29	M2	0.378244	-0.229032	-0.391169	-0.735557	-0.925674	-0.634501	0.278572	0.499487	1.16254	0.95557	0.315385	0.758276	0.288113
DCBF3016B2	45	male	26	M1	-0.370426	-0.520144	-0.628703	-1.04219	-1.14637	-0.790358	0.0144974	-0.323632	0.862385	0.356234	-0.176317	-0.071908	0.627898
A17F677DEF	45	male	28	M6	0.435736	-0.393423	-0.502569	-0.957851	-1.16999	-1.23657	-0.502053	1.35794	-1.13115	-1.27864	0.476808	0.474286	0.471894
25AF23CB3F	45	male	42	M5	0.767133	1.65033	1.44193	-0.100497	0.251587	-1.67923	0.0629522	0.559466	-0.285124	0.0633602	1.98406	2.30951	-0.210956
37A03FA625	45	male	23	M1	-1.32233	-1.32163	-1.07266	-1.12726	-0.860433	0.00687375	0.992032	0.0139935	-0.012383	-0.529553	-1.12471	-0.586242	-0.228427
EEE2BC8BA2	45	male	24	M2	-0.127282	-0.928082	-0.69415	-0.663722	-1.26115	-0.455479	-0.113944	0.383801	0.449997	-0.0487243	-0.418104	-0.25008	-0.350146
DD57BFC3CE	45	male	24	M1	-0.356385	-1.00891	-1.08735	-1.20442	-1.26296	-0.805053	0.342583	0.0738785	0.0558304	-0.389254	-0.493835	-0.460845	-0.447909
871F955F4F	45	male	24	B1	-0.345911	-1.07544	-0.774936	-1.313	-0.921747	-0.787089	0.145149	0.376526	-0.547974	-0.985506	-0.444314	-0.0671692	-0.866249
37951B9B2D	45	male	27	M1	-1.15563	-0.685441	-0.598391	-1.47584	0.642769	-0.567285	0.953197	0.297248	1.54128	0.972281	-0.550083	-0.47328	0.0979852
D2A21FBF1A	45	male	30	M2	-0.746056	-0.240162	-0.493046	-0.970316	-0.790039	-0.830498	0.098041	0.813944	0.417158	0.038325	0.291042	0.000453132	0.803388
8949473452	45	male	26	M1	-0.590011	-0.702521	-0.924598	-0.915218	0.800976	-0.831118	-0.129154	-0.0213462	0.499177	0.516459	-0.087011	-0.505396	-1.17636
38901E9C7F	45	male	25	M1	-0.288092	-0.701957	-1.14571	-1.10283	-0.267188	-0.214477	1.0211	-0.227333	0.100801	0.343088	-0.525084	-0.485978	-0.539976
7231DEF12E	45	male	32	M5	1.47549	0.572371	0.793345	-0.0264345	-0.35814	-1.22319	-0.731985	-0.127942	-0.974573	-0.580099	0.827049	0.463113	-0.656657
B718DFF5CD	45	male	27	NA	-0.618967	-0.444785	-0.68306	-0.602421	1.09391	-0.709318	0.462505	-0.803152	-0.220124	-0.110841	0.0929562	0.364675	-1.43129
4266C2576C	45	male	24	M1	-0.434835	-1.11455	-1.11309	-0.837246	0.535195	-0.340374	-0.537987	0.579501	0.385588	0.294587	-0.823903	0.038089	0.400578
08A0F4B081	45	male	26	M7	0.509815	-0.47641	-0.786977	-0.557354	0.0244379	-0.722306	0.451126	0.171742	0.250985	0.0800449	-0.146308	0.365824	0.746541
7E8936452B	45	male	23	M1	-0.823548	-0.896394	-1.21148	-1.10333	0.290306	-0.524926	0.0819632	-0.149092	0.625121	0.657285	-0.68678	-0.311637	-0.23309
2FEF23E578	45	male	23	M1	-1.26764	-1.39501	-1.30104	-1.44953	-1.3917	-0.26469	0.593304	0.182136	0.0256048	-0.828985	-0.951848	-0.819554	-0.271321
FCF8772F82	45	male	28	M3	-0.042196	-0.444677	-0.16387	-0.769171	-0.962213	-0.937789	0.737035	-0.178474	1.10368	1.12015	0.151682	0.292414	-0.972873
638D1C4736	45	male	36	M5	0.166653	0.664377	0.500795	-0.575895	-0.741293	-2.01271	0.255034	0.333566	0.398964	0.235213	1.5381	1.57374	-0.0760298
F2E05D0F66	45	male	20	M1	-1.278	-1.65318	-1.91071	-1.35724	0.417303	-0.676583	-0.472502	0.697956	0.431291	-0.189612	-0.961623	-0.962675	-0.204139
9AF73C8212	45	male	26	M1	-0.675754	-0.636012	-0.572048	-0.780343	0.911898	-0.275942	0.213455	-0.084179	0.782472	0.668712	-0.335215	0.0340626	-0.585374
41FAF48BA5	45	male	25	M1	-0.656678	-0.545818	-0.68709	-0.619473	0.515951	-0.816614	-0.234503	-0.218002	1.0585	0.904203	0.0564561	0.0275498	-0.138405
306A65F5EA	45	male	20	M1	-1.10171	-1.49773	-1.5383	-1.22552	-0.121834	-0.667838	0.231811	-0.252265	-0.157258	-0.600862	-0.779366	-0.866196	-0.873677
AC62FB18EB	45	male	23	F1	-0.486246	-0.953669	-0.630209	-0.525988	0.3394	0.0420641	-0.273677	0.069402	-0.164803	-0.46836	-0.725463	-0.00542347	-1.1044
B0BFA7236C	45	male	26	B1	-0.465598	-0.594896	-0.235733	-1.03569	0.0232943	-0.910052	0.701912	0.364728	-0.517907	-0.612627	-0.111422	-0.576933	-0.863496
68FE47965F	45	male	31	M3	0.468545	0.381246	0.433699	-0.102344	-1.16708	-0.774708	0.147856	-0.421508	1.39353	1.57409	0.552717	1.1823	-0.016345
4753B8BB92	45	male	28	M1	-0.59349	-0.326924	0.130576	-0.237592	1.00806	-0.908103	-0.888226	0.899288	0.391094	0.452316	0.283103	0.110088	0.0649196
E8BBF65B74	45	male	26	M3	0.00700296	-0.822911	-0.592147	-0.820998	-0.848001	-0.834797	0.00106841	0.480746	0.164982	0.53197	0.149082	-0.263979	-1.21228
B0948BB6C8	45	male	26	M1	-0.350893	-0.477561	0.246725	-0.462319	1.64843	-0.545075	-0.189259	-0.0434844	0.518236	0.481107	-0.208812	0.349155	-0.364155
D856AEA600	45	male	27	M5	0.381355	-0.332996	0.22871	-0.784765	-0.459051	-1.19793	-0.0759692	0.176604	-0.515582	0.0400056	0.136889	-0.169152	-0.137611
AE2759CA25	45	male	26	M2	-0.572225	-0.521026	-1.0882	-1.05591	-1.70271	-1.25392	0.485711	0.627281	0.2774	-0.0117705	0.352478	0.204426	-0.89878
4CB42F437B	45	male	28	M4	0.345564	-0.127879	-0.199654	-0.60023	0.71546	-1.32389	-0.538318	0.808973	-0.494299	0.121339	0.650737	0.624728	-0.514
8B4FA7450A	45	male	30	M3	0.718361	-0.0383642	0.21599	-1.34155	-1.45025	-0.999702	1.41759	0.255487	-0.589246	-0.473546	0.33593	-0.435784	-1.18401
812D4B18B8	45	male	21	M1	-1.38055	-1.36071	-1.40192	-1.33814	0.184736	0.0853057	0.864069	0.167447	0.215337	-0.118038	-1.28927	-0.771079	-0.0297535
2F9FB646DB	45	male	22	M1	-1.06256	-1.43991	-1.73189	-1.48877	0.325281	-0.72723	0.536026	-0.272648	1.75967	1.44935	-0.504946	-0.804943	-1.21957
B192D830DE	45	male	22	B1	-0.335783	-1.22867	-1.25284	-0.824798	-1.60212	-0.00657105	0.273221	0.682527	-0.453775	-1.02869	-0.969881	-0.256543	0.814494
B59F4C14EA	45	male	27	B1	-0.128267	-0.500893	-0.408569	-0.597781	-1.63558	0.35557	0.280217	0.605358	0.225872	-0.619976	-0.464574	0.441888	0.87135
02F95C8436	45	male	33	M3	0.515518	0.472157	0.277841	-0.517925	-0.535326	-0.829383	1.21071	0.281966	0.431503	0.568426	0.926781	0.802184	-0.824036
9529E1488F	45	male	33	M5	0.963491	0.458916	0.42221	-0.373002	-0.103569	-1.23351	-0.178507	0.547029	-0.432575	0.186937	0.854642	0.240305	0.215313
3EF69F689D	45	male	19	M2	-1.85842	-1.87946	-1.93714	-1.4623	-0.85849	-0.845926	-0.09402	1.58227	0.591821	-0.644736	-0.887002	-0.889517	0.67688
8AC07BC793	45	male	28	M1	-0.368018	-0.625729	-0.863764	-1.34287	0.28473	-1.10988	0.780717	0.346651	1.24965	1.20462	-0.104403	-0.325269	-0.539645
6624A040B4	45	male	31	M5	0.673499	0.317742	0.844304	0.253883	-0.390576	-0.533766	0.118075	-0.154845	-0.56039	0.0668673	0.978282	0.788183	0.503746
D097F88C9D	45	male	28	M2	-0.154134	-0.395213	-0.110924	-0.955583	-2.10212	-0.689788	0.713508	0.0911661	-0.0557524	-0.694416	-0.258089	0.282027	0.131802
A7DFF8D3E1	45	male	24	M2	-0.418441	-1.11097	-1.0446	-1.44775	-1.15245	-1.0581	0.0168489	0.722374	0.147726	-0.117832	-0.564125	-0.334485	0.703244
64DFF2524E	45	male	26	B1	-0.35107	-0.494873	-0.37597	-1.01255	-0.10036	-0.849182	-0.34134	0.517801	-0.764552	-0.662425	-0.101287	0.0742274	-1.03067
1F20D60868	45	male	23	B1	-0.500904	-1.07097	-1.0519	-1.09998	-0.582044	-0.425684	-0.642082	0.940733	-1.01007	-0.795549	-0.625726	-0.693598	0.124009
12AC11653E	45	male	24	M1	-0.485805	-0.700097	-0.819207	-0.566344	0.530227	-1.09025	-0.535022	0.441359	0.299055	0.263793	-0.165864	0.0228189	0.417621
A4B1B417A0	45	male	28	B1	-0.800995	-0.217057	-0.240004	-0.84187	-0.023284	-0.457483	0.469934	0.497983	-0.819318	-0.648331	0.223211	-0.0902369	0.0812022
CCCC0B2E5F	45	male	31	M5	-0.0215671	0.120315	0.348886	-0.763138	-0.530925	-1.73699	0.12859	0.73536	0.0253319	-0.0371777	0.540885	-0.0388228	-1.01715
864AE0A42F	45	male	28	M3	-0.128482	-0.351433	-0.0564479	-1.04952	-0.780776	-1.27723	0.432746	-0.0790355	0.230466	0.433701	0.324837	0.323157	-1.05112
957E6238CE	45	male	33	M5	0.839248	0.297854	0.819739	-0.709224	-0.8786	-0.767693	0.0186316	0.233254	0.120688	-0.208931	0.306065	0.721619	0.429934
7A74822561	45	male	31	B2	1.60999	0.485014	1.29108	0.306158	1.05692	-0.577331	-1.24059	0.796252	-0.956445	0.167176	1.12281	0.822542	0.819195
E214D770E1	45	male	28	M3	0.191042	-0.492464	-0.33682	-0.633055	-1.33689	-0.444042	0.74006	0.354946	0.817724	0.742246	0.362053	-0.432716	-1.60916
7034FCB639	45	male	27	M6	0.441526	-0.435408	-0.28244	-0.869804	-1.38016	-1.22447	-0.682201	0.65959	-1.6308	-1.33991	0.0904652	0.398459	1.11438
B9A7802EF5	45	male	29	M6	0.427538	-0.13023	-0.474997	-0.18696	-0.80917	-0.16844	0.0129814	0.57598	0.256702	0.748892	0.569172	0.810976	0.978466
90D68EE615	45	male	21	F1	-0.526089	-1.16227	-0.623558	-0.701708	0.387371	-0.210237	-0.291934	0.28108	-0.320916	-0.38883	-0.636374	-0.491185	-1.00193
F941166E62	45	male	24	M1	-0.918966	-1.16291	-1.14736	-1.18663	0.257369	-0.360445	0.315918	0.512424	0.211037	-0.221557	-0.656234	-0.583761	-0.228755
15B2C69A10	45	male	28	M3	-0.413168	-0.625591	0.0284209	-0.454274	-1.13173	-0.40115	-0.09323	-0.599489	0.303639	0.500418	-0.0473314	0.767158	-1.71847
B6A20A5FB9	45	male	22	M1	-0.804391	-1.51419	-1.22088	-1.48985	-1.2903	-0.314731	0.811219	-0.0941205	0.259339	-0.900885	-1.28359	-0.640088	-0.630751
4A5DD9A575	45	male	20	M1	-1.75038	-1.6142	-1.96474	-1.2948	0.648575	-0.364734	-0.694611	1.08989	1.59247	0.070854	-1.02666	-0.61425	0.102786
14BBBA0445	45	male	24	M2	-0.531937	-0.788989	-0.872381	-0.515228	-0.720118	-0.324086	-0.140316	0.482475	0.410064	0.0837518	-0.114692	-0.20397	0.323724
89B66C2D07	45	male	25	B1	-0.425883	-0.728942	-0.229299	-0.324242	-0.333057	0.108957	-0.0218532	0.578382	0.089111	-0.0234939	-0.374446	0.0328675	-0.602789
9F5D26D90A	45	male	37	NA	0.245704	1.97517	2.34914	1.14511	-0.276162	-0.0504597	-0.404068	1.19681	0.048483	-0.00885911	0.944252	1.30237	2.11403
984FB2BBF2	45	male	26	M1	0.0421631	-0.607413	-0.338888	-1.03331	0.617229	-0.216061	0.562633	-0.648816	0.258915	0.155326	-0.535628	-0.286368	-0.658326
DCB5182121	45	male	22	M1	-0.135593	-1.25108	-1.35119	-1.34794	-2.10985	-0.84425	0.86794	0.201743	0.496889	-0.0071592	-0.450017	-0.578395	-0.599302
15686810	45	male	26	M4	0.387041	-0.307897	-0.0830676	-0.227935	-0.258163	-1.08823	-0.46117	0.768512	0.416341	-0.403108	0.313292	1.17096	-0.164031
41B42F33FE	45	male	35	M4	0.639375	0.934629	0.903184	0.421642	0.822428	-0.868822	-0.514485	0.407661	1.19515	1.62618	1.25455	1.3562	1.02288
3187AE6855	45	male	21	M1	-0.547599	-1.51997	-1.34839	-1.47784	-0.655297	-0.412411	0.980735	-0.158602	-0.130372	-0.207724	-0.874533	-0.817093	-1.36699
FAEFF4EC7F	45	male	23	M1	-1.15411	-1.07136	-0.752742	-0.864969	0.0207898	-0.38152	0.059296	0.560338	0.797014	0.0123944	-0.644683	-0.657283	-0.106303
5D049E4C95	45	male	24	B1	-0.360392	-0.940252	-0.295944	-0.553632	-0.918842	-0.329978	-0.558412	1.56942	-1.42138	-1.60868	-0.279221	0.265396	0.160986
B9695ACFDD	46	male	21	M1	-1.01955	-1.64578	-1.08284	-0.778732	-2.06967	0.39241	0.685751	0.358887	0.972923	0.343582	-0.987857	-1.47401	-1.01638
14A313914D	46	male	23	M1	-0.477963	-0.55391	-0.29829	-0.355708	0.994942	-0.644463	-0.492721	0.234766	0.129084	0.268474	-0.28843	0.108408	0.0599193
ABEEFA05AD	46	male	26	M1	-0.806092	-0.716393	-0.8079	-1.10929	-1.51256	-0.628598	0.325851	0.243398	0.0977142	-0.30549	-0.346716	-0.416626	-0.0979145
374492C112	46	male	26	M3	-0.0793823	-0.494747	-0.499693	-0.822514	-0.283009	-0.595073	0.0932617	0.804772	0.217866	0.256938	0.0332068	0.0224761	-1.14534
E59BF30C24	46	male	31	M2	0.0172549	0.146038	-0.185917	-0.694853	-0.506043	-0.536879	0.300564	0.285955	0.407553	0.636954	0.584944	-0.107087	0.375874
95B40339EB	46	male	28	M5	0.0424395	-0.0349412	0.495661	-0.554679	-1.02412	-0.72238	-0.300512	0.408262	-0.581716	-0.184417	0.238764	-0.0104615	-1.01341
6B9C05BD0F	46	male	35	M5	1.19329	0.772775	0.186238	-0.281681	-0.722102	-1.38742	0.222615	0.48325	-0.0512299	0.495624	1.46946	1.48797	-0.25047
5DF97DD7B3	46	male	28	M4	0.395331	0.152713	0.0110934	-0.136421	1.42751	-0.993992	-1.14644	0.952671	0.354039	0.787531	0.38178	1.16421	0.690935
DC3877992A	46	male	30	M3	0.10832	0.172802	0.337944	-0.305441	-0.906151	-1.17031	-0.113493	0.73339	0.322661	0.486699	0.961078	0.270493	-1.10548
630057E91D	46	male	26	M1	-0.657749	-0.509823	-0.692284	-0.688546	-1.16491	0.0451439	1.32381	0.581629	1.31417	0.752942	-0.422637	0.0269112	-0.713599
344D68EB6E	46	male	26	M1	-0.348239	-0.340248	0.236517	-0.493284	1.12917	-0.26935	0.267951	0.214269	1.08628	0.760387	-0.472262	0.226088	0.808173
E3816FFAFD	46	male	27	M1	-0.585899	-0.392472	-0.277551	-0.322175	0.949577	-0.0418912	0.250967	0.524932	1.01169	0.8596	0.382897	0.376032	-0.33788
D39B118C53	46	male	26	M4	0.12149	-0.470852	-0.693732	-0.961001	0.0604063	-1.02559	-0.122993	0.376085	0.299065	-0.0747008	-0.230533	1.06248	0.324533
93EE931FFD	46	male	34	M3	0.989431	0.484034	0.287992	-0.661799	0.128857	-1.87235	-0.316593	0.503328	1.23561	1.44892	0.927916	1.14607	-1.12975
BD39277B1C	46	male	26	B1	-0.470375	-0.544753	-0.689421	-1.17586	-1.66461	-0.125009	1.30745	-0.338702	-0.771773	-1.32947	-0.719476	-0.540569	-0.0938429
DBDD6CED04	46	male	30	M5	0.944391	0.00485193	0.317657	-0.181458	-1.1153	-0.830248	-0.33585	0.762416	0.505566	0.559603	0.549705	0.97423	0.656872
034A55E764	46	male	27	M3	-0.178607	-0.491816	0.220683	-0.751938	-0.358144	-1.56505	0.453502	-0.391292	0.214586	0.179524	0.441655	-0.241414	-0.180727
2D2DA9A845	46	male	22	B1	-1.24587	-1.26472	-1.05801	-1.23332	-1.42738	-0.840309	-0.0476107	0.733793	-0.612321	-1.05097	-0.668012	-0.685515	-0.804345
23DD0638E2	46	male	30	M5	0.847122	-0.149481	-0.140912	-0.95076	-2.39933	-1.33205	0.189796	-0.403745	-0.0135166	-0.00191647	1.34126	0.183931	0.797541
2ADDCD9966	46	male	28	B1	0.199444	-0.345811	0.146256	-0.462976	-1.20161	-0.0660502	0.684575	0.782774	-0.355796	-1.02815	0.203203	0.531543	-1.30095
221E502D95	46	male	24	F5	-0.465091	-0.791734	-0.707857	-1.06828	0.147038	-0.153741	0.881986	-0.632803	-0.943671	-0.981652	-0.661247	-0.102057	-1.19858
B30449449D	46	male	23	B1	-0.827448	-1.38663	-1.21818	-1.38644	-2.95989	-0.482085	0.078926	0.798773	-0.410343	-1.14929	-0.89761	-0.724256	0.212506
E8BF5CABD6	46	male	26	M1	-0.727844	-0.782762	-0.895874	-0.813213	0.918576	-0.715329	-0.447566	0.489681	1.24	1.28428	0.0477502	0.0482063	0.791147
C81CF1E294	46	male	28	M3	0.731743	-0.107657	0.124612	-0.488927	0.143237	-0.700511	0.0569931	0.474579	0.587564	1.06469	0.326892	0.389253	-0.994342
F37E2E2D83	46	male	23	M2	-0.46781	-1.03249	-0.81754	-0.858597	-0.753176	-0.482101	-1.33296	1.02594	0.466645	0.253602	-0.526393	-0.107493	0.902704
7A9A354FE6	46	male	29	M5	0.248678	-0.192795	-0.145196	-0.332682	-0.574279	-0.551964	-0.229697	0.0798272	-0.2732	-0.229446	0.559746	0.782591	0.173637
55A067860A	46	male	34	M4	0.657398	0.99018	0.172386	0.186925	0.742145	-1.36331	-0.53112	0.183179	0.921237	1.52751	2.0101	1.21598	-0.112579
3D81D0CEC5	46	male	27	M3	0.122543	-0.446432	-0.926625	-1.34917	0.246332	-1.06507	1.06773	-0.346735	1.51308	1.6278	0.0160289	-0.24106	-0.653276
3530EABF4A	46	male	23	M1	-0.477093	-0.804405	-1.42926	-0.558938	-0.373371	-0.5775	-0.136993	-0.377148	1.03483	0.526095	-0.0735972	-0.0339351	-0.253083
7DA7D889DE	46	male	24	M1	-0.834399	-0.790171	-1.40311	-1.06788	-0.464928	-1.0209	0.497982	0.297197	0.827665	0.731461	-0.0725191	-0.563089	-0.160832
BF01DEF864	46	male	21	M1	-1.34515	-1.24765	-1.14186	-1.05451	-1.05008	0.31646	-0.0219342	0.533065	0.740706	-0.138793	-1.27709	-0.824879	-0.584222
27E11369FF	46	male	26	M1	-0.216494	-0.529427	0.204471	-0.509863	-0.287006	-0.0121883	0.503554	0.102786	0.530853	0.405225	0.0119717	0.132812	-0.714595
5D9CCADA88	46	male	33	M4	0.610729	0.647343	1.03381	-0.0288566	0.898726	-1.75405	-1.02874	1.00181	0.0258594	0.512248	1.10558	0.856548	-0.246097
3613BE7B0D	46	male	30	M1	-0.584066	-0.113491	-0.136719	-1.39997	-1.20557	-0.708744	1.09611	0.0580354	0.478776	0.4568	0.23233	-0.00536144	-0.423617
841CEFA9CE	46	male	27	M1	-0.606072	-0.597917	-1.07749	-1.68949	-1.60834	-1.62848	0.25806	0.169992	1.7519	1.08829	0.0713761	-0.0340071	1.61704
9F5F9C68B2	46	male	30	M5	0.205737	0.299659	-0.270318	-0.910345	-1.09467	-1.2462	0.347194	-0.211842	-0.626996	-0.397879	0.665476	-0.249515	-1.47939
E8DC5E24CB	46	male	27	M3	-0.173472	-0.300761	-0.286322	-0.447375	-0.841518	-0.661406	1.02361	0.134541	-0.312346	-0.259735	0.230511	0.0485815	-1.31253
A96C354169	46	male	25	M1	0.146772	-0.729158	-0.792014	-0.675342	1.00504	-0.678169	-0.299877	0.0974205	-0.314802	0.211962	-0.042202	0.285019	-1.10182
48DF05598D	46	male	29	M6	0.323353	-0.0123409	-0.59405	-0.838512	-0.736754	-1.48005	-0.662964	0.629287	-0.681379	-0.328979	0.352705	0.549362	1.58996
358172D940	46	male	26	M3	-0.347397	-0.757542	-0.514826	-1.53706	-0.899394	-1.37643	-0.110383	-0.17007	0.0130179	-0.0186691	-0.099905	0.07769	-1.24759
4783717BC4	46	male	21	M1	-1.28926	-1.63885	-1.0637	-1.28679	0.214192	-0.323347	0.173439	0.864107	0.332083	-0.510236	-1.02082	-1.23167	0.0247366
25C61041C2	46	male	24	M1	-0.150883	-0.886506	-1.13666	-0.994788	-0.25579	0.153339	0.833782	-0.165457	0.117179	0.117492	-0.450878	-0.506512	-0.92206
8282411198	46	male	24	M2	-0.424871	-0.962736	-0.731237	-1.39156	-1.45178	-1.3536	-0.542788	0.694355	-0.546156	-0.615734	-0.290558	-0.628129	0.768768
078B2ED3ED	46	male	26	M1	-0.641145	-0.412393	-0.377314	-1.02838	1.02233	-1.39208	-0.279548	0.457546	-0.578269	-0.563348	-0.0779648	-0.256669	-0.292564
C7440E8EAE	46	male	25	M1	-0.413165	-0.827017	-0.448829	-0.690151	-0.873081	-0.248476	0.68519	-0.544888	0.473949	0.217839	-0.742008	0.254676	-0.682733
5035926D10	46	male	31	B2	0.428016	0.148193	0.432023	-0.387532	1.61001	-1.47181	-1.05389	1.12391	-0.151069	0.173785	1.13483	1.47012	1.83082
6E22D50F0C	46	male	25	M1	-0.230234	-0.353051	-0.993956	-0.730401	0.750156	-0.402609	0.0831337	0.315577	0.73236	0.686013	-0.0332154	-0.118548	0.0330116
182DAEE2AD	46	male	25	M6	0.281142	-0.64271	0.263321	-0.448176	-1.37049	-0.525945	0.225658	0.783637	-0.290521	-0.37391	-0.430795	0.666962	0.415894
6ABBADDC5B	46	male	24	M1	-0.147037	-0.496812	-0.406223	-0.367859	2.1015	-0.296699	0.419855	0.636772	0.991242	1.0219	-0.0668827	-0.0274624	1.43115
9920384C14	46	male	22	M1	-0.90071	-1.09415	-1.07789	-0.659275	0.160212	-0.111121	0.445448	-0.430942	0.824681	0.684293	-0.439607	-0.723506	-0.628155
61674AD3AF	46	male	27	M4	0.31847	-0.309604	-0.405758	-0.835659	0.786114	-1.09407	-0.671883	0.47597	-0.0272086	0.554725	0.329425	0.233357	0.207901
F5E2B537C7	46	male	26	M3	0.0811711	-0.476264	0.173037	-0.419107	-0.0755941	-0.691344	0.3017	0.0165986	0.14531	0.212363	-0.00918923	0.481905	-0.652207
A6DD285C63	46	male	32	M5	0.17675	0.544251	0.491153	0.275493	0.215282	-1.12916	-0.303559	-0.350815	0.835321	0.648926	1.2214	1.1569	-0.551841
DF68A6C908	46	male	25	M1	-0.276225	-0.789769	-0.645187	-1.00834	0.389277	-0.744405	0.362365	0.517978	0.96996	0.918499	-0.265711	-0.148015	0.882915
D9615138CF	46	male	24	M2	-1.19048	-1.00925	-0.356893	-1.1601	-0.918705	-0.800801	-0.116758	0.544	0.457309	-0.0138069	-0.778868	-1.18216	0.234041
DA539313DB	46	male	29	M6	-0.626096	-0.43794	-0.280294	-1.06236	-1.56099	-1.47249	-0.00431233	0.198332	-0.343931	-0.47918	0.0486814	0.0324994	1.43662
A3FDA554A7	46	male	38	M5	2.53904	1.46541	1.63183	0.180678	-1.62124	-0.689735	-0.674176	-0.0806538	-0.858867	-0.120983	1.21506	0.551963	-0.642632
C7AB0D2983	46	male	23	M1	-0.79893	-1.22848	-1.28308	-1.70806	-0.29389	-1.07018	0.177143	0.650801	0.559605	0.0715888	-0.713872	-0.806351	0.297312
7AC99C90E4	46	male	29	M5	-0.119642	-0.246561	0.341007	-0.696915	-0.49068	-0.883101	-0.454903	0.758726	-0.397233	-0.363028	0.130243	0.139698	-0.678983
8EA8F05066	46	male	31	M6	-0.283093	0.129363	-0.199906	-0.998791	-0.746081	-1.34378	0.350285	0.791528	0.590718	0.0651563	0.520723	0.0706986	1.82766
5947F3CD47	46	male	24	M1	-0.100849	-1.01034	-0.874109	-0.76113	0.222738	-0.501058	0.123564	0.25261	-0.222452	0.165216	-0.0718002	-0.52278	-0.0747823
BD80553916	46	male	26	B2	-0.0659137	-0.470234	-0.282721	-0.662503	0.348115	-0.863427	-0.416452	0.780293	-0.625867	-1.00491	-0.101655	-0.234416	0.807174
D4BDF0830C	46	male	31	M4	0.560875	0.489639	0.32019	0.0464644	0.885518	-1.07872	-0.383107	0.472081	0.92221	1.25825	0.933997	0.929396	0.346511
CF9F1739A6	46	male	23	M1	-0.552254	-1.36069	-1.07881	-1.29155	-0.304778	-0.0706358	0.546948	-0.367729	1.46453	0.863383	-0.953032	-0.505122	-1.21498
4C4B346900	46	male	33	M5	0.841992	0.784844	0.348506	-0.325473	0.009297	-0.938333	0.354814	-0.262308	-0.0439884	-0.179324	0.978701	1.14849	1.4199
EFFBCC473D	46	male	28	M7	0.0587947	0.145301	-0.422672	-0.424256	0.382024	-1.04545	0.584499	-0.521463	-0.0385642	0.157765	0.572349	0.685489	0.931104
D878E3086F	46	male	28	M1	0.0245727	-0.138874	-0.442668	-1.08034	-0.417773	-0.729009	0.734393	-0.458101	0.267054	0.286206	-0.0608401	-0.204525	0.489496
A777858F32	46	male	26	M1	-0.991673	-0.475577	-0.366787	-0.664782	0.41192	-1.00668	0.298953	-0.223251	0.964014	0.531711	-0.0557664	-0.288639	0.283812
3C92600977	46	male	27	M2	-0.380201	-0.402654	-0.10223	-0.927541	-0.812	-0.895733	0.440256	0.401972	-0.265741	-0.461286	-0.23016	-0.131805	0.655493
28D715E919	46	male	23	M2	-0.65231	-0.864313	-1.67668	-1.2923	-0.254063	-0.556864	0.317012	1.18306	-0.287456	-0.809986	-0.361264	-0.600153	0.539809
B4F4E7117C	46	male	24	M1	-1.43157	-0.879293	-0.951852	-0.599671	-0.1598	0.137285	0.863675	-0.455011	0.751019	0.11648	-0.515156	-0.231858	-1.22588
C1C082B4B1	46	male	29	M4	-0.0665866	-0.117449	0.13645	-0.551222	-0.143701	-1.09276	-0.387934	0.193247	0.320861	0.114067	0.191994	0.437174	-0.377673
94EB83AC71	46	male	31	B2	1.10099	0.743739	0.0898886	-0.0189537	1.05142	-1.05258	-1.19644	0.606439	-0.49514	0.244389	1.17447	0.289788	0.552617
B2E708E4BB	46	male	27	M3	-0.00486747	-0.579273	-0.322845	-1.33157	0.765063	-1.4561	0.413715	-0.067947	0.771018	0.685046	-0.0577746	0.0640571	-0.549487
993C584C91	46	male	33	M4	0.620034	0.807654	-1.31962	-0.188741	0.42589	-1.81759	-0.820554	0.560162	-0.248888	0.933652	2.22762	0.640515	-0.144911
FA2A3F63CF	46	male	21	M1	-1.21239	-1.23996	-1.74702	-1.81778	-0.649236	-0.715301	1.03793	-0.302395	0.75205	0.250838	-0.604109	-1.21507	-1.47679
5E6E930A94	46	male	24	M3	-0.0208298	-0.74557	-1.1124	-1.4018	0.754605	-0.970591	0.237776	-0.316107	1.05016	1.06365	-0.099943	-0.404771	-0.957785
455C5D1A67	46	male	27	M3	-0.246953	-0.745021	-0.483701	-1.55597	-0.0568494	-1.37925	1.09672	0.00389786	0.733355	0.722532	-0.0632673	0.0513229	-0.56834
C9DA612B8F	46	male	32	M4	-0.0657197	0.0737995	0.534429	-0.596463	0.738121	-1.00943	-0.141392	0.872786	-0.0354861	0.270878	0.289182	1.08788	0.183684
31C12C0096	46	male	32	M4	0.462764	0.495723	-0.0566578	-0.533737	-0.857413	-1.69667	-0.682615	0.0958349	0.412081	0.748268	1.20508	0.801372	-0.130419
6EBDAAB82F	46	male	27	M3	-0.732554	-0.438886	-0.275829	-1.03871	0.657471	-0.785921	1.02354	-0.740575	0.0064866	0.484887	0.0794613	-0.397263	-1.27348
CAD29923B5	46	male	35	M4	0.481126	0.72295	0.484757	-0.639115	0.495782	-1.43992	0.00641596	0.609774	0.48991	0.723227	1.00706	1.09466	0.354309
5A113B89C5	46	male	28	M1	-0.057132	-0.247826	-0.558073	-0.721221	-0.130378	-0.65425	0.175458	0.536291	0.843349	0.959783	0.015062	0.247192	0.561725
6C46288F1A	46	male	31	M3	0.14675	0.122859	0.215186	-0.707561	-0.68347	-0.896334	0.431483	0.0436857	0.488813	0.715531	0.82211	0.646131	-0.692448
AA8637046D	46	male	23	M1	-0.50728	-0.8504	-0.612286	-1.25569	0.475525	-0.747573	0.305699	0.367224	0.912173	0.804094	-0.494441	-0.559835	-1.40626
F2E34FC4FF	46	male	30	M3	0.00965073	0.0610527	0.0408911	-0.779499	-0.483842	-0.733606	0.0216318	0.395304	0.0244753	0.069073	0.0518416	0.418012	-0.634905
B675E58458	46	male	24	M2	-0.485307	-0.947154	-0.759365	-0.936485	-0.259732	-0.7306	0.24137	0.335514	0.317578	0.191925	-0.543253	-0.13646	1.03038
528C9AEC79	46	male	36	M5	0.0190514	1.33284	0.887582	-0.124747	-0.755583	-0.958878	0.13895	-0.509194	0.494623	0.447185	1.71567	1.26256	-0.94741
8133660761	46	male	24	M3	0.0403032	-0.594258	-0.885453	-1.14869	0.00453488	-0.777683	0.33889	-0.0038769	0.677478	0.848357	0.0323459	-0.140552	-1.3143
B578D6295E	46	male	23	M1	-0.765638	-1.09369	-1.36887	-1.05724	-1.4224	-0.59501	0.395415	0.108394	-0.548368	-0.81048	-0.947758	-0.656961	0.199218
19AED10748	46	male	24	M1	-1.30402	-1.16177	-1.03357	-1.15848	-0.471193	-0.717415	0.114168	-0.520111	1.14774	0.698316	-0.758211	-0.502999	0.859282
B5477D51C4	46	male	29	M3	-0.516742	-0.0574102	-0.201	-1.05927	-0.19451	-0.818989	0.621676	-0.604722	-0.27091	-0.0366354	-0.220981	-0.33414	-0.803498
60B6DC4F78	46	male	27	M1	-0.479731	-0.558572	-0.631635	-0.795144	-0.261998	-0.435956	0.503148	-0.00920806	-0.595071	-0.44992	-0.134997	-0.255314	-0.321806
B6FA0FF1D1	46	male	27	M5	0.480446	-0.300898	-0.337656	-0.346242	-1.01699	-0.765825	-0.51785	0.425692	-1.18601	-0.618861	0.270745	0.563286	-1.11305
24F427B510	46	male	26	M2	-0.328708	-0.579173	-0.868731	-1.12107	-1.28394	-0.513035	0.327165	0.815891	0.00142524	-0.559539	-0.251378	0.563705	0.815568
9EEE983480	46	male	24	M1	-0.930871	-1.21726	-1.09334	-1.19439	-0.00140926	-0.0523226	0.802992	0.336423	0.856479	0.535586	-0.485894	-0.217913	-0.0736307
FD7BB71ADE	46	male	26	M4	0.188407	-0.141177	-1.40549	-0.530762	-0.581072	-1.63777	-0.93022	1.47697	0.507871	0.169848	0.935637	0.664071	0.48718
BDF7B06A5D	46	male	29	M3	0.123158	-0.2959	-0.104783	-1.01854	-0.131376	-1.18594	0.507233	0.150961	0.524778	0.885411	0.498756	0.0939381	-0.349849
7A77AE2284	46	male	35	M5	1.22613	1.01834	0.805139	-0.0190516	-0.923259	-1.04009	-0.00410346	-0.467	0.240505	-0.177282	0.660141	0.499101	0.192685
FC087AA40B	46	male	36	M5	1.68442	1.25004	0.314055	-0.605249	-0.27769	-1.67134	-1.08998	-0.337831	-0.849028	0.0887062	1.72235	0.339127	-0.788265
0B99586C96	46	male	32	F6	2.13063	1.87874	1.43377	1.99926	1.72075	1.47038	0.000316498	-2.44755	-0.0262504	0.653096	0.550376	1.14402	0.639219
B218676B54	46	male	26	M1	-0.000222478	-0.390818	-0.314579	-0.331299	0.588221	-1.04211	-0.181333	0.334063	1.34308	0.674082	0.0288097	0.92397	1.68722
9FC2C5D0B4	46	male	25	M3	-0.472374	-0.500524	-0.663638	-1.00131	-0.504799	-1.36891	-0.396123	-0.19119	0.74405	0.534198	-0.319948	-0.470089	-0.723823
BC9D4153E8	46	male	23	M1	-0.619946	-1.01226	-1.00799	-1.15494	-0.488916	-0.345844	0.609747	0.39084	0.656418	0.439496	-0.591938	-0.422667	0.273722
0AE135E65B	46	male	27	M4	0.453134	-0.468639	0.389944	-0.487704	0.433904	-0.90669	-0.378901	0.496617	0.401533	0.887568	0.153224	0.460689	-0.0173611
CDEDB30D57	46	male	26	B1	-0.221437	-0.443522	-0.525279	-0.361878	-1.24823	-0.0603163	0.181313	0.0899453	-0.447483	-0.420843	0.199571	0.30169	-0.750253
1980FF15F5	46	male	22	M1	-0.913072	-1.55815	-1.41346	-1.91428	-0.428065	-0.71276	0.161287	-0.105181	1.10846	0.543808	-0.90641	-1.05262	-1.02275
968D4C38BE	46	male	33	M2	-0.592351	0.0219917	0.832011	-0.773701	-0.30323	-1.02863	1.11007	0.163947	0.625325	0.543849	0.813909	0.712221	0.66139
7C8A4A06E4	47	male	28	M3	0.298008	-0.509349	-0.121508	-1.06237	-0.353498	-1.38841	0.380693	0.185112	0.310839	0.2967	0.0745347	0.42889	-1.0884
B2E801BD77	47	male	25	M1	-0.884893	-0.826448	-0.712365	-1.16395	0.583692	-1.108	-1.33038	1.08205	-0.0533608	-0.231265	-0.229197	-0.0617555	-0.111561
48308EE921	47	male	29	M3	0.0918497	0.0476543	-0.623573	-0.767605	-0.695839	-0.931248	0.593193	0.12825	0.700778	0.925955	0.739211	0.444545	-1.18913
97B5577926	47	male	30	M5	0.405622	0.46314	-0.374702	0.095153	-0.860355	-1.45694	-0.105975	0.896742	0.132289	0.00707795	1.34735	0.777481	-0.125327
5ADA55CD24	47	male	24	M1	-0.726312	-1.06757	-1.20097	-1.56829	-0.395141	-1.07784	0.519927	0.469208	1.05057	0.571316	-0.431597	-0.577613	-0.596484
10DCAF1EC8	47	male	21	M2	-1.19115	-1.09438	-1.65612	-1.50312	-1.12835	-0.699863	-0.18474	0.416688	0.678659	-0.306079	-1.00361	-0.176683	0.670014
690FA31D59	47	male	28	M4	0.170375	0.278565	-0.365411	-0.0459042	0.752136	-0.699291	-0.240773	0.219244	0.549413	0.569333	0.645814	0.681905	-0.292438
4BE9F6897F	47	male	27	M2	-0.720312	-0.623829	-0.521082	-1.09765	-0.824388	-1.0656	0.0780566	1.27215	0.116987	-0.231482	-0.0659946	0.33932	0.532695
B154F5E089	47	male	27	M3	0.433072	0.059323	-0.232602	-0.127483	1.21756	-0.615211	-0.77247	-0.291295	1.14143	1.91662	0.56421	0.750757	-0.343426
D4C9A17D84	47	male	27	M3	0.31929	-0.585584	-0.146267	-0.917962	-0.00362246	-0.644391	0.189409	0.0497518	0.106609	0.56173	-0.0795836	0.475845	-0.269841
2DA4DE2173	47	male	26	M1	-1.04811	-0.874422	-0.374888	-1.01397	0.622435	-0.394786	0.611794	0.0572923	0.753769	0.520769	-0.357878	-0.642069	-0.0484762
F251D7CAC4	47	male	24	M3	-0.400034	-0.677507	-0.659959	-0.879543	-0.40458	-0.652912	0.546298	-0.255443	0.365637	0.341971	-0.0679879	-0.0776053	-0.898804
78798BE1A0	47	male	27	M6	0.156512	-0.494376	-0.283699	-0.756657	-1.5303	-0.576816	0.0891882	0.942521	-0.504812	-0.368293	0.091436	0.130779	-0.18009
B5428C8633	47	male	24	M1	-0.503415	-0.757022	-0.460347	-1.10273	-0.0502066	-0.729139	0.34046	0.261787	0.382088	0.706623	-0.521439	-0.382859	0.385242
5AC5161E08	47	male	22	M1	-1.4556	-1.06714	-0.927742	-0.683051	-1.30192	0.0348873	0.0772715	0.511548	0.722288	-0.0693005	-0.749187	-0.528855	-0.368766
C22BCF387D	47	male	25	M2	-0.364638	-0.77433	-0.447214	-0.638026	-0.563736	-0.846816	0.369627	0.404437	-0.0176261	-0.100802	-0.339301	0.484048	-0.30795
82D9A6B8B5	47	male	25	M1	-0.161607	-0.908494	-0.735332	-0.77512	1.06645	-0.458682	-0.194505	0.751971	0.134526	0.360975	0.0200622	0.117942	0.194037
190D6E5328	47	male	24	M1	-0.418905	-0.899261	-0.888716	-1.48274	1.15881	-0.973391	0.541027	-0.731697	0.882863	0.744357	-0.63093	-0.512797	-0.802053
9F50EC4562	47	male	32	M2	-0.0600056	-0.0230843	0.467156	-0.810556	-1.01597	-0.921541	-0.330983	0.886838	0.825285	0.395897	0.0999184	0.175989	0.857305
1766B5724C	47	male	28	M1	-0.669365	-0.601339	-0.678514	-1.48455	1.04043	-0.810994	0.520579	-0.0328996	0.612596	0.423523	-0.142853	0.421167	-0.324625
6AABEC48CC	47	male	24	B1	0.182758	-0.903419	-0.70124	-0.777211	-0.76471	-0.500366	-0.249975	0.359098	-0.323889	-0.733585	-0.130176	0.051937	-0.668466
303C40E9F9	47	male	25	B1	-0.816146	-0.757536	-0.384702	-0.288373	0.0051829	-0.535427	-0.672013	0.800363	0.127952	0.038759	-0.149371	-0.35561	-0.114849
1FA23F60C5	47	male	26	M3	-0.121819	-0.397629	-0.934522	-0.67931	-0.575279	-0.650613	0.871184	-0.821897	1.26844	1.22349	0.0850124	0.0300504	-1.12722
4EE6D2D52E	47	male	24	M1	-1.01462	-0.502211	-0.603973	-0.932501	-1.74871	-0.377401	1.3244	-0.504107	-0.334797	-0.666124	-0.590077	-0.793826	-0.165148
51602E85A2	47	male	37	M5	1.12984	1.29689	2.57636	0.666721	-0.14424	-0.665538	0.0422892	-0.0653188	0.740177	1.18157	1.04793	1.59382	-0.641313
CA57250E59	47	male	31	M6	-0.468608	-0.150567	-0.229491	-0.507243	-1.02179	-1.03859	-0.397711	0.549431	-0.59886	-0.523291	0.514148	0.459468	0.710663
C385207182	47	male	27	M1	-0.537746	-0.401549	-0.530104	-0.117629	-0.396872	0.0302221	0.134364	0.273682	1.24174	1.47218	0.337747	0.360362	0.424961
63AE5BA834	47	male	33	M5	-0.113449	0.358295	0.559107	-0.410873	-1.97723	-0.962703	-0.432194	0.69556	0.372484	0.041744	0.588615	1.01045	-0.492522
2482014D34	47	male	33	M6	0.649693	0.427924	0.480365	-0.350439	-2.03094	-0.503841	0.301036	1.05698	-0.347809	-0.690585	0.508338	0.789812	1.14675
22FA513752	47	male	35	M5	1.17268	0.565466	0.628636	-0.510158	-1.74927	-0.941365	-0.340734	1.44991	-0.0207326	0.355436	0.76435	0.679014	-0.278112
3B983DFF11	47	male	31	M3	0.665628	-0.0409479	0.283505	-0.437548	-0.483493	-0.643277	0.535848	0.348024	-0.0645233	0.556224	0.732184	1.13745	-0.526043
4ED4A634D7	47	male	34	M3	-0.205853	0.883324	1.1893	0.0740082	0.0882552	-0.272122	0.290102	-0.198168	1.02559	0.897258	0.841101	1.01069	-0.938273
76BA059B82	47	male	21	M2	-0.836928	-1.40999	-2.13681	-1.22986	-1.3733	-0.653925	-0.0333033	0.579765	-0.147816	-0.484745	-0.454077	-0.381908	0.192775
51B0421C0B	47	male	25	B1	-1.35851	-0.840158	-0.677759	-1.45071	-0.881909	-1.10032	0.310316	0.417345	-0.716011	-1.11128	-0.593186	-0.189211	-1.13494
D9AF647340	47	male	30	M5	0.328827	0.424693	-0.340918	-0.414417	-0.543238	-1.43513	-0.306816	0.261254	-0.69519	-0.619924	1.18387	0.698025	-0.356758
7A691C2759	47	male	28	M3	0.102871	-0.467671	-0.523138	-1.03832	0.0120397	-0.925784	0.32486	-0.796113	0.922751	0.97585	0.209736	0.205122	-0.507277
2B83A7696F	47	male	24	M1	-0.559903	-0.756521	-0.68104	-1.19276	0.0625756	-0.715796	0.79248	0.208315	0.187653	-0.0392755	-0.60994	-0.612216	-0.149523
D997CF5883	47	male	25	M2	-0.431151	-0.680367	-0.799423	-0.843396	-2.12419	-0.871081	0.0209639	1.39256	-0.00129341	-0.82804	-0.321928	-0.0666055	1.33732
F1B1B16FF9	47	male	29	M5	1.04731	-0.140208	-0.0637006	-0.150337	-0.207012	-0.381933	-0.348302	0.30062	0.276148	0.214228	0.366104	0.915118	0.455433
C941D93967	47	male	24	M1	0.136416	-0.70349	-0.867504	-0.656304	2.31998	-1.10415	0.261252	-0.0796883	-0.0385849	0.106991	-0.00387492	0.576534	-0.102388
CCEFCDF126	47	male	23	M1	-0.375456	-1.00923	-1.04968	-1.13017	-0.0803363	-0.177897	0.751689	-0.100704	0.220141	0.233344	-0.82927	0.135625	-0.125228
E4B8F50BD2	47	male	29	M1	-0.134368	0.0370961	0.326715	-0.458355	0.685386	-0.584504	-0.336782	0.877811	0.0742819	0.235672	-0.052436	0.205996	0.847792
D4264F1EE7	47	male	32	M4	0.769743	0.606249	-1.9206	-0.437104	-0.318667	-2.04584	-0.336514	-0.360333	0.593509	0.952985	2.03089	0.998655	-0.417858
67ACA28D2C	47	male	24	M2	-1.05532	-1.1261	-0.997561	-1.19892	-1.47191	-0.632278	0.0979272	0.616296	-0.0405634	-0.725999	-0.803312	-0.199402	0.367997
C3856A0902	47	male	28	M3	0.10959	-0.281588	-0.744503	-0.347679	-0.0835274	-0.377888	0.671925	-0.220692	1.73447	1.72631	0.468577	0.312867	-1.32985
5083C16018	47	male	27	M3	0.010154	-0.531021	-0.00960671	-0.319186	0.0783218	-0.50662	0.189219	0.0337696	0.894139	0.68854	0.16996	0.640096	-0.0327834
8F3A53943B	47	male	24	M2	-0.54768	-0.939368	-0.647427	-0.782714	-1.30182	-0.745295	0.180316	0.732252	0.16267	-0.133837	-0.241058	-0.401461	-0.533879
F34FF4E9AD	47	male	29	M6	0.357847	-0.028675	-0.666794	-0.595047	-0.577	-0.802559	-0.354904	0.196321	-0.351772	-0.26183	0.263854	0.523809	0.357145
C040BF33BB	47	male	28	M1	-0.327632	-0.292796	0.118706	-1.18122	-0.725241	-0.632064	1.27808	-0.309864	1.07587	0.626195	-0.435828	0.341557	0.0394103
0FEE1768BC	47	male	29	M4	0.900203	-0.121041	0.26707	-0.103338	-0.363745	-1.09692	-0.0996959	0.91717	0.262874	0.670671	0.635129	0.617717	0.621368
E167531FD5	47	male	26	M2	0.144331	-0.478407	-0.465468	-0.368042	-0.062642	-0.246208	-0.511008	1.2907	-0.195135	0.0592035	-0.0876911	-0.0280022	0.593951
97967D3C74	47	male	24	M1	-0.520322	-1.15675	-0.592575	-0.769225	-0.345041	0.132198	0.873756	-0.175152	0.774172	0.756304	-0.422157	-0.264272	-0.194825
D10CADF0BB	47	male	26	M4	-0.36731	-0.103721	-0.140106	-0.194832	0.604963	-0.955205	-1.06629	0.242191	-0.164591	-0.213339	0.352982	0.238542	-0.140727
90427C78CA	47	male	24	M2	-0.391122	-0.840074	-1.20469	-0.934115	-0.414087	-0.679494	-0.27304	0.634414	0.113553	0.00252712	-0.218785	-0.0837394	-0.498724
2409A0BC64	47	male	19	M1	-1.33764	-1.57693	-2.49257	-1.89987	-0.999711	-0.610087	0.667677	0.416771	0.475045	-0.657949	-1.21387	-1.36426	0.481188
BC159D88BD	47	male	22	M1	-1.0108	-1.24893	-1.38038	-1.67849	-1.51711	-0.389637	0.828046	0.00252616	0.841265	0.518193	-0.733489	-1.10801	-1.56359
0C4A6F39E2	47	male	22	M1	-0.433705	-1.11822	-0.957222	-1.02729	-1.16865	-0.998377	0.387862	-0.242757	0.436684	-0.277007	-0.616505	-0.999997	-0.779321
7B666CEC83	47	male	24	M1	-0.36788	-0.804828	-0.398872	-0.417415	0.277477	-0.107144	0.35787	0.121032	-0.126345	0.171018	-0.3341	-0.0972001	-0.345566
7ABE2B5F9E	47	male	28	M6	0.257306	-0.523564	-0.553572	-0.774257	-0.203471	-1.08615	-0.228942	0.0902728	-0.345715	0.0328286	0.435986	-0.0493164	0.402972
7B5383AA99	47	male	26	M7	-0.0672497	-0.401655	-0.607939	-0.818671	0.244337	-0.664938	0.0298211	-0.410488	-0.355072	-0.248019	-0.067453	0.0161561	0.141836
B4CD3A76DF	47	male	27	M4	-0.0741686	-0.335779	-0.914985	-1.10307	-0.113778	-1.60486	-0.307156	0.459159	0.670476	0.564981	0.316308	0.203485	0.294735
D2C0E93308	47	male	24	M3	-0.377554	-0.883033	-0.770173	-0.84252	-0.226474	-0.47863	0.644306	-0.489429	0.364239	0.147449	-0.195017	0.140535	-1.25155
BCF763AC6E	47	male	22	M1	-0.389057	-1.16081	-0.46942	-1.07438	-0.166565	-0.509251	-0.446591	0.518619	0.373374	0.292502	-0.445703	-0.939117	-0.84926
795AA7FB77	47	male	27	M1	0.00988224	-0.604088	-0.854873	-1.25588	0.0670789	-0.883838	0.380398	0.356079	0.107477	0.527285	0.0427557	-0.148305	-0.350317
3E82DF82D0	47	male	28	M6	0.0896108	-0.187183	-0.225765	-0.40332	-1.17416	-0.707091	0.137665	0.935767	-0.904902	-0.217657	0.621775	0.417577	0.517416
C1DDF0DE8E	47	male	31	M3	0.581379	0.410866	0.608602	0.340765	0.198477	-0.609906	0.237559	0.544481	1.01351	1.66303	1.2243	1.26861	-0.446483
39072A09A8	47	male	15	NA	0.936354	0.849192	5.27169	2.93922	0.568611	-0.0933391	0.767434	-1.60448	3.60099	3.15407	0.8823	3.04217	-1.33347
730FFF4D2E	47	male	27	NA	-0.325865	-0.10141	0.286125	-0.414949	0.943522	-0.739875	0.135053	-0.328366	0.261637	0.663796	0.177437	-0.249964	-1.02613
451F5ECF4B	47	male	26	M1	-0.363261	-0.557208	-0.481185	-1.01837	0.8801	-0.79574	0.181691	0.31702	0.353118	0.419183	-0.114652	0.201618	-0.464782
FD33BE133E	47	male	26	B1	-0.487307	-0.777611	-0.13379	-0.835901	0.318178	-0.239903	-0.413487	0.366526	-0.328271	-0.156632	-0.411396	-0.227303	-0.567842
5B0DCBADBF	47	male	24	M2	-0.720038	-0.91588	-0.753142	-1.61362	-1.37616	-1.15678	0.502637	0.244833	-0.0913715	-0.830062	-0.361778	-0.697264	-0.427891
DA7685B3C9	47	male	24	M1	-0.708527	-0.895586	-0.701927	-0.733717	-0.0339554	-0.853308	0.0911809	0.267499	1.42685	0.737992	-0.364771	-0.45248	0.486275
0589B90E22	47	male	24	M1	-0.225705	-0.507258	-1.04561	-1.05265	2.69134	-1.02597	-0.0668482	-0.666176	0.340015	0.799885	0.109587	0.15609	-1.12363
C3825D0E02	47	male	29	M1	-0.523555	-0.472307	-0.13996	-0.846812	-0.66412	-0.266681	0.765974	0.0352981	0.985852	0.68681	0.071177	0.168782	-0.488161
FFE0F76CF0	47	male	24	M1	-0.915267	-0.850127	-0.817948	-0.901198	-1.12712	-0.426067	0.44039	-0.089329	1.97365	0.880251	-0.595325	0.156274	-0.225509
B4D8C188EF	47	male	26	M1	-0.299569	-0.503437	-0.553137	-0.84705	0.827079	-0.380047	0.526558	0.868208	1.22451	1.05549	-0.285773	0.701255	0.663065
DF9AF6A06E	47	male	29	M5	0.92113	0.209689	0.219981	0.165525	-0.367272	-0.559968	-0.152825	-0.10176	0.214328	0.184192	0.619389	0.899574	0.766188
887053E931	47	male	28	M3	0.490984	-0.401866	-0.396062	-1.04492	-1.11633	-0.778894	0.144775	0.221689	-0.122597	-0.213623	-0.17023	-0.212486	-0.695978
69D19C581C	47	male	28	M1	-0.854933	-0.517416	-0.321883	-1.15017	-1.09975	-0.487458	0.920996	0.791712	1.24492	0.504961	-0.478721	0.0650904	-0.109893
AF864CFAA6	47	male	31	M3	-0.108852	0.218485	0.252082	-0.534355	-0.540532	-0.980802	0.122684	-0.00656765	1.24668	0.788514	0.216822	0.533722	-0.359352
8A23D92CEE	47	male	26	M1	-0.00134771	-0.464432	-0.746093	-0.770401	0.835866	-0.944097	-0.393873	0.214606	0.349282	0.700994	0.0193053	-0.0852508	0.812794
F38C009071	47	male	29	M3	0.161658	-0.090127	-0.649089	-0.541417	-0.830476	-0.959303	0.257171	0.265921	0.963895	0.823186	0.688453	0.483905	-0.519267
1D2FF6286D	47	male	24	M2	-0.595844	-0.848456	-1.07824	-0.361264	0.383763	-0.838839	-0.165681	-0.242334	-0.431875	-0.375943	0.286028	-0.467782	0.831447
A3E5618A17	47	male	22	M6	-0.155105	-1.06064	-0.969879	-0.816387	-0.706195	-0.855827	-0.143686	0.450746	-1.67017	-1.20143	0.216919	-0.663252	-0.239778
7D0CB8F968	47	male	21	M1	-1.05659	-1.56682	-1.09776	-1.03053	-0.639129	0.259154	0.539303	0.294513	0.303159	-0.0100906	-1.06787	-0.735735	-0.278705
6449C85F1A	47	male	32	B2	0.271025	0.420879	0.146687	-0.238607	1.0702	-1.21471	-0.758646	0.648329	-0.814282	-0.0455303	0.929806	1.03437	0.511074
F60048483D	47	male	34	M4	-0.273876	0.283122	0.753847	-0.16272	0.27493	-0.946874	-0.182551	0.482994	0.878173	1.0037	1.31983	1.41129	-0.188411
BBB7B85B3B	47	male	19	M2	-0.878907	-1.45379	-2.16398	-0.881159	0.184151	-0.138731	0.168713	0.563785	-0.362344	-0.492584	-0.617135	-0.553271	0.515975
96AE007AA0	47	male	26	M1	-0.503271	-0.896511	-1.05186	-1.856	0.366651	-1.41009	0.268292	0.521371	0.676401	0.731912	-0.100612	-0.186953	-0.816838
CC290C881B	47	male	28	M6	-0.0402214	-0.32711	-0.105889	-0.522509	-0.461436	-1.11352	-1.14628	1.31731	-0.396214	-0.0110097	0.270969	0.405671	0.153136
9F020A1DCA	47	male	27	B2	0.191215	-0.266915	0.131224	-0.172353	1.34299	-0.510186	-0.463033	0.909912	-0.0904659	0.266119	0.0886482	0.286144	1.03009
617120E2C5	47	male	20	M1	-1.3908	-1.34558	-1.81767	-1.28718	-0.294593	-0.413695	0.804851	-0.153737	1.4017	0.52468	-0.916455	-1.43294	-0.911594
F97FA722EB	47	male	34	M5	0.510147	0.29796	0.238432	-1.00614	-0.41622	-1.82323	0.55753	-0.0305833	-0.0782211	0.321849	0.870782	0.523909	-0.082681
ECA779229A	47	male	28	M3	-0.462417	-0.0716163	-0.349957	-0.539008	-0.175714	-1.11351	-0.0383948	0.356469	0.888885	0.853627	0.518797	0.713701	-0.587457
40006A7EA7	47	male	29	M3	0.646467	-0.390597	0.402538	-0.368873	-0.59225	-0.097243	0.31202	0.246068	0.31564	0.862673	0.354404	0.651676	0.0989133
DFD466D855	47	male	27	M1	-0.600537	-0.583611	-0.207498	-0.607359	-0.330348	-0.261397	-0.0347945	0.327678	0.794243	0.370393	-0.0655609	0.39249	-0.695538
F504750401	47	male	29	M4	0.164818	-0.177931	0.0935423	-0.825844	-0.113694	-0.938587	-0.911722	0.736948	-0.152432	-0.0295305	0.190284	0.650116	0.287162
8A0FA10493	47	male	24	M1	-0.81551	-0.894603	-0.398649	-0.679144	-0.0127025	-0.284108	0.108896	0.476567	0.10572	-0.146088	-0.614649	-0.0918052	-1.0629
560F73B359	47	male	21	M2	-1.12838	-1.25163	-1.6177	-1.51758	-1.17136	-0.955035	-0.0331337	0.481058	-0.955748	-1.67591	-0.906926	-1.11123	1.09951
96A664E939	47	male	39	M5	0.839808	1.69777	1.17985	0.361137	-0.725072	-1.38373	-0.659089	0.601266	0.903615	0.562494	1.64568	1.31381	0.189522
FFD9D4E8D6	47	male	34	M3	0.0934827	0.555142	1.00272	-0.240629	-1.14895	-0.327567	0.716461	-0.395296	1.05052	0.662597	0.544178	0.450692	-0.20752
F210E9C868	47	male	25	M1	-0.177317	-0.761908	-0.909	-1.01917	-0.65311	0.137934	1.85679	-1.11642	-0.286937	-0.293534	-0.557305	0.0649446	-0.496186
75B7DCB991	47	male	22	B1	-0.161564	-1.19147	-1.04406	-0.883885	-2.12231	0.359174	0.57036	0.668728	-1.64223	-1.33137	-0.517651	-0.578476	-0.829704
0FBBBA1B27	47	male	37	M5	2.07776	1.09255	-0.241709	-0.888506	-0.517809	-2.02119	-0.848587	0.803018	-0.404276	0.0895515	1.65189	1.00952	1.19735
3BAD4A90AF	47	male	27	M3	0.217922	-0.346619	-0.766776	-0.892065	-0.556759	-0.928988	-0.0414171	0.00124427	1.27491	1.33311	0.162011	0.67072	-1.29334
6ADCFF938F	47	male	28	M1	-0.393425	-0.433106	-0.483785	-0.44433	0.0843402	-0.897073	-0.408197	-0.00992291	0.664494	0.629622	0.131208	-0.184692	0.570247
5F4BE98F53	47	male	27	M3	0.310837	-0.300606	-0.782089	-0.831346	0.36231	-1.06174	0.196921	0.0741897	0.454078	1.17527	0.86996	0.301071	-0.621389
B503D8F2DF	47	male	25	M1	-0.260631	-1.04516	-1.23289	-1.00717	0.667726	-0.725132	-0.391935	0.648621	1.89294	1.79724	-0.134977	-0.211702	-0.600011
AE0C0C7C9A	47	male	19	M1	-1.29587	-1.74884	-1.79465	-1.06665	-0.397844	-0.308678	0.454888	0.0711509	0.809299	0.667347	-0.840624	-1.12923	-0.56784
CFAB731822	47	male	27	M1	-0.691992	-0.618314	-0.122665	-0.620287	-1.09619	-0.555227	0.282757	0.184415	0.501584	0.0996788	-0.383671	-0.112768	-0.0594968
F08BA023D3	47	male	25	M1	-0.081237	-0.740948	-0.279061	-0.746094	0.319427	-0.223115	0.425367	0.412293	0.37665	-0.234948	-0.386742	-0.419061	-0.483234
0EFCD6A4C1	47	male	25	M6	-0.153362	-0.467048	-1.15731	-1.15447	-0.339121	-0.947673	-0.213667	0.0197694	-1.03773	-0.611293	0.189989	-0.302455	-0.204844
B88286DE6A	47	male	23	M6	-0.49094	-0.944933	-0.827684	-0.588248	-0.619354	-0.27463	-0.334995	0.946682	-1.69755	-1.68738	-0.252833	-0.442509	1.67455
8F6472D345	47	male	28	M7	-0.188402	-0.15569	-0.993378	-1.22333	-0.133794	-1.02705	0.36152	-0.308189	-0.128233	0.0217315	0.0453219	-0.587733	-0.0223479
93EC0E1E67	47	male	23	M1	-0.790444	-0.522159	-0.908884	-0.676022	-0.545427	-0.201374	-0.0835053	0.418271	0.303269	0.101209	-0.518607	-0.583481	-0.178218
3E5B318F7C	47	male	41	M5	1.89662	2.00875	1.24573	0.839394	-0.712127	-0.220906	-0.405821	-0.264372	1.32449	1.47597	1.59466	1.96725	1.24147
63C700FA8F	47	male	21	M1	-1.38732	-1.35557	-1.44568	-1.22427	-0.512327	-0.190817	1.58153	-0.646169	1.82134	0.981287	-0.852317	-0.526385	0.18908
63A0453B2C	47	male	30	M6	0.223852	0.15657	-0.301472	-1.1667	-1.51262	-1.46165	0.197115	-0.342149	-0.590601	-0.461629	0.382466	-0.600442	0.380713
D10CB1CA9F	47	male	21	M1	-0.909178	-1.35182	-1.19798	-1.34349	0.801886	-0.223994	0.576024	0.339486	-0.467496	-0.458511	-1.07631	-1.05524	-0.617678
D98733A27B	47	male	26	M1	-0.762086	-0.647922	-1.12228	-0.525973	-0.0380137	-0.546859	-0.274928	0.562903	0.815156	0.504281	0.366571	0.305093	-0.150184
B10D9A5C8A	47	male	31	M1	-0.445151	-0.186622	-0.421434	-0.704899	-0.838559	-0.272942	0.755487	0.441073	1.60232	1.04031	0.137017	0.889015	0.922875
9B12907034	47	male	28	M3	0.138534	0.00878458	-0.0201981	-0.869728	-1.74787	-0.704471	1.42414	0.83928	0.342382	0.167963	0.68038	0.752841	-1.33153
408AC28D4A	47	male	29	M2	-0.0618523	-0.23035	0.160685	-0.628806	-0.417667	-0.855019	-0.0479015	1.18001	0.443664	0.464076	0.481036	0.662727	-0.24283
9B1392EAE7	48	male	26	B1	-0.591428	-0.874032	-0.367746	-0.994465	-0.536756	0.0855338	0.652017	0.452154	-0.855295	-0.774124	-0.482994	0.0324217	-1.07693
2DA0007DAF	48	male	25	M1	-0.264195	-1.0048	-1.02188	-1.69709	0.072011	-0.90645	0.240166	-0.0924455	1.2758	1.13713	-0.542189	0.468405	-0.0712412
59226BABE4	48	male	22	M1	-1.38115	-1.456	-1.44664	-1.69357	-0.125266	-0.801381	0.305019	0.374537	0.235505	-0.672089	-0.957584	-0.808823	-0.518908
A027D1024E	48	male	25	M2	-0.621786	-0.987541	-1.57735	-0.960353	-0.767935	-0.410836	-0.321747	0.929915	0.803206	0.348358	-0.263197	-0.46076	1.15568
65562EC405	48	male	33	M4	0.388218	1.14199	0.387497	0.391859	1.50292	-0.698582	-0.361485	0.44264	-0.0812116	0.768153	1.1149	1.3048	-0.216777
B49BBEC971	48	male	26	M6	0.477043	-0.759297	-0.799583	-0.935345	-0.87511	-0.761362	0.0458456	0.182941	-0.267004	-0.303321	-0.25843	0.0416916	0.610376
412D506C6A	48	male	27	M1	-0.391805	-0.659786	0.0312527	-1.1155	-0.9575	-0.770347	0.866267	0.213341	0.173786	-0.565244	-0.627548	-0.144648	-0.139
68E1BAB91E	48	male	29	M6	0.554461	-0.0357202	0.219261	-0.739572	-1.3291	-1.01622	0.259559	1.04485	-0.862705	-0.512788	0.767773	0.532397	0.0295868
FD2D1BB126	48	male	42	M5	0.869997	1.9503	1.68178	0.874101	0.256078	-0.967969	-0.863478	1.18418	0.846667	0.737276	2.35727	2.38446	0.105114
2E3A40F583	48	male	23	M1	0.0471438	-0.999486	-0.823753	-0.414742	1.08187	0.0192633	-0.122477	0.493818	-0.257821	0.0952944	-0.429376	-0.231785	-0.821021
B3C5CD57CD	48	male	23	M1	-1.36758	-1.24287	-1.25238	-1.73942	-0.766663	-0.860226	0.264489	-0.138265	1.09962	0.337522	-0.729406	-0.630815	-1.50609
A7F0B6F825	48	male	32	M2	-0.615345	0.290503	-1.18615	-1.40583	-1.39632	-2.19269	-0.269733	0.840132	0.273118	0.373503	1.06899	0.124626	0.354279
3342FE69D6	48	male	27	M2	-0.815867	-0.409673	-0.361543	-0.856917	-0.431423	-1.14979	-0.290934	0.664948	0.814691	0.424341	-0.330946	-0.06004	1.33746
CD7E7D57DF	48	male	24	M1	-0.600436	-0.540048	-1.10256	-0.981091	0.931879	-0.76845	0.191413	0.0671144	0.185768	0.303934	0.0418629	0.0557437	-0.545282
6FA0E0DF39	48	male	26	B1	-0.173902	-0.623637	-0.352147	-0.31915	-0.777896	-0.146633	0.0420433	0.721463	-0.192959	-0.364782	-0.0517933	0.21194	-0.203642
FBD5B110B6	48	male	23	M1	-0.54079	-1.05911	-0.794594	-0.456449	0.821485	-0.25166	-0.594861	0.316453	0.828725	0.623077	-0.675152	-0.147909	-0.217705
74B1452292	48	male	42	M5	1.63941	1.85581	1.88452	0.502531	1.46475	-0.608971	-0.385168	0.97235	0.653918	1.17594	1.81604	2.50978	0.475409
231061F9D9	48	male	26	M1	-0.130001	-0.0915957	-0.745083	-0.669538	1.25674	-0.792871	-0.617877	-0.0660496	-0.348529	0.334694	0.0635775	0.112061	0.209027
02F3126A27	48	male	26	M6	-0.0547431	-0.509435	-0.0938762	-0.872231	0.0275001	-0.618053	0.037211	-0.975543	-0.0443001	0.0142071	-0.596195	0.507186	1.99375
B88FFBBA2F	48	male	23	M1	-0.574534	-1.05633	-0.759322	-1.42293	0.698044	-0.961611	0.509004	0.0153742	1.09536	0.663804	-0.786952	-0.852029	-0.209483
5573792546	48	male	32	NA	0.905437	0.771147	0.38898	-0.273324	1.44786	-0.545706	0.705741	-0.703346	0.234221	1.05893	0.865744	0.740571	-0.648881
04F9AF3B83	48	male	25	M1	-0.74817	-0.977775	-1.1206	-1.40002	-2.05424	-0.221073	0.618573	0.813177	1.30628	0.558973	-0.401385	-0.698594	-0.957968
320DBDA529	48	male	21	B1	-0.614245	-1.44653	-0.878118	-1.10636	-0.43353	-0.638287	-0.443142	0.876787	-0.157393	-0.468065	-0.838829	-0.513204	-0.678686
1FE954E443	48	male	25	B1	0.429265	-1.05844	0.0809226	-0.571316	0.446405	-0.0373505	0.0100046	0.885133	-0.667934	-0.656896	-0.323164	1.02504	-0.247395
E4DF1F05DA	48	male	38	F3	0.439711	1.869	1.41846	1.10042	-0.0782258	0.518973	-0.453893	0.206621	0.501061	0.688957	1.39248	1.52678	-0.685402
A403A41202	48	male	23	M1	-0.329415	-0.984249	-1.07443	-1.20085	-0.322436	-1.26211	-0.187389	-0.238676	0.391224	0.252487	-0.347016	-0.420532	-0.186168
312ADF8CF9	48	male	33	M5	1.25471	0.724	0.585268	-0.293561	-0.00903403	-1.50237	-0.662256	0.378716	-0.13063	0.280865	0.90481	1.03858	1.73078
9E62668337	48	male	22	M1	-0.174346	-1.23703	-1.09113	-1.28522	-0.389083	-0.571404	0.801918	0.748209	-0.177893	-0.257886	-0.655787	-0.464366	-0.559476
1FB1AA9482	48	male	25	M2	-0.366582	-0.457126	-0.640199	-0.867282	-1.06882	-0.688102	0.133305	0.780265	0.786715	0.342194	-0.219081	-0.433869	0.394605
6DE472FD19	48	male	25	M1	-0.668569	-0.884211	-1.06177	-1.37652	0.159991	-1.00131	0.50242	0.197284	1.00368	0.426207	-0.225836	-0.0173968	-0.613105
B59CDD0072	48	male	32	M3	0.369077	0.711017	0.941705	0.698809	0.45824	-0.181443	-0.0480779	0.760341	1.72978	1.85769	1.55586	1.61377	-0.107439
0ED67C95DB	48	male	26	M1	-0.5333	-0.0750575	-1.16275	-0.843222	-0.771853	-0.279909	0.519802	0.0624585	-0.13027	-0.520149	-0.201461	-0.467502	0.467104
A763411AEE	48	male	28	M5	-0.09216	-0.273294	0.21351	-0.502772	-0.825878	-0.357144	-0.199547	0.242381	0.0225029	-0.128903	0.023012	0.19038	-0.524434
CAF973B397	48	male	35	M3	0.484279	0.541018	0.726873	-0.463542	-0.0287537	-1.18279	0.186094	-0.0285092	0.691543	0.937346	0.888294	1.05561	-0.371212
7C8CB7F42F	48	male	23	M1	-0.374808	-1.03669	-1.08719	-0.941176	-0.634953	0.135222	0.524716	-0.242187	1.40362	0.937732	-0.794258	0.0391304	-0.422609
E204973376	48	male	29	M2	-0.152492	-0.178692	-0.583353	-0.590481	-0.969231	-0.755688	-0.400265	0.725893	0.472123	0.521991	0.672347	0.394043	-0.514501
4DA3FD73A3	48	male	33	M3	-0.444788	0.567972	0.38845	-0.29387	0.25107	-0.278314	0.501628	-0.140932	0.784409	0.991982	0.801129	0.492715	-0.36971
428592D6AE	48	male	28	M1	-0.183779	-0.114762	0.0471336	-0.955803	-1.06841	-0.50573	0.578922	-0.0545446	0.692592	0.550545	-0.193034	0.660657	0.0900319
54566FE7E0	48	male	20	B1	-0.201193	-1.50266	-1.03616	-0.325904	-0.101646	-0.0483413	-0.479444	0.813175	-0.399074	-0.686536	-0.65627	-0.239908	-0.2107
4F30916EFC	48	male	24	M1	-0.516547	-0.591286	-0.998113	-0.425212	1.39778	-0.595111	-0.243181	-0.00942418	0.741537	0.678135	0.262448	-0.137563	-1.31945
8ABEC62CD7	48	male	21	M1	-1.19004	-1.26483	-1.41788	-0.836292	0.223816	0.0562179	0.58668	0.415769	0.0652012	-0.337479	-0.878111	-0.856734	0.111704
EF911B9F54	48	male	26	M1	-0.814309	-0.647087	-0.767011	-1.69334	0.751859	-0.813888	0.744535	-0.538962	0.931335	0.49149	-0.438719	-0.175496	-1.44775
4863E2E1D4	48	male	24	B1	-0.262852	-1.00808	-0.88622	-0.674241	-1.15608	0.164473	0.36202	0.699534	-0.193173	-0.506328	-0.666291	0.155525	0.270952
E5E4C098CA	48	male	23	M1	-0.356473	-0.831547	-1.04506	-1.01636	-0.150415	-1.00945	0.182529	0.337927	0.918257	0.729692	-0.0642115	-0.442136	-0.0864115
FFB33D6D34	48	male	25	M1	-0.696479	-0.808518	-0.239749	-1.04967	-0.459034	-0.713129	1.10952	-0.0326158	0.053878	-0.0424155	-0.386299	-0.773005	0.416048
619B11AEDF	48	male	25	B1	-0.818299	-0.890962	-0.309937	-0.589859	-0.556717	-0.295439	-0.352952	0.674741	-0.817031	-0.802191	-0.294099	-0.575668	-0.818637
30A7D2736F	48	male	32	M5	0.458858	0.505138	0.585856	-0.204909	-0.752273	-0.929608	0.0709046	0.519489	-0.313219	0.177626	0.80349	0.777374	-0.898705
00B9496672	48	male	22	M1	-0.626817	-0.735971	-1.05111	-0.777374	-0.780801	0.0452235	0.50497	0.124119	0.821351	0.286173	-0.303252	-0.616215	-0.29921
FCBB2A19E8	48	male	34	M4	1.54863	1.12245	1.13163	0.300869	1.98345	-1.07848	-1.1778	0.190454	1.04116	1.61541	1.28417	1.59623	1.14534
FB2912B9D9	48	male	31	M5	1.05355	0.31247	-0.171585	-0.306364	-0.546688	-1.07587	0.00205275	0.0925622	-1.23675	-0.243745	1.00647	0.748679	0.733351
C5BE0D0133	48	male	25	M6	0.0515758	-0.741732	-0.675054	-1.33016	-1.9329	-1.17828	0.0429282	-0.142572	-0.6675	-0.957261	-0.164121	-0.534252	-0.131368
0E8A64B850	48	male	30	M1	-0.226561	-0.361512	-0.238239	-1.56819	-1.20657	-0.721674	1.31016	0.155962	0.59644	0.218486	-0.125925	0.199035	-0.497876
9425AB3A99	48	male	37	M5	2.18654	1.5671	0.293673	1.05838	0.67646	-0.601705	-1.4867	1.1325	-0.280126	0.378114	2.14423	1.00737	0.768523
83890285D8	48	male	32	M4	0.242061	0.661462	0.408555	-0.389009	1.09423	-1.51968	-0.804287	0.149937	0.425844	0.608328	0.920676	1.0081	0.247373
A2D87BCA9B	48	male	25	M2	0.00254053	-0.826504	-0.382054	-0.999382	-2.02753	-1.08541	0.421085	0.648847	-0.0476769	-0.800927	-0.403381	-0.621388	0.56003
5667A02DB5	48	male	27	B2	-0.595927	-0.340762	-0.615834	-0.460445	-0.224599	-1.01103	-0.754437	0.535023	-0.625046	-0.852263	0.24296	0.0194411	-0.429984
9E8C588CB6	48	male	24	M2	0.0586611	-1.1245	-0.762652	-1.54079	-2.01969	-0.941069	0.742613	0.529112	0.112212	-0.939456	-0.73019	-0.483987	-0.130272
06E243D30A	48	male	26	M6	0.132094	-0.375918	0.160882	-0.37597	-0.192514	-0.807851	-0.511011	0.805226	-0.900122	-0.68429	-0.0642498	0.37947	0.558345
B65406FFDF	48	male	30	M2	0.0678677	-0.2123	0.472085	-0.439215	-1.21688	-0.806411	0.0714273	1.02999	0.777255	0.332522	-0.218079	0.477122	0.338736
0A3C28D337	48	male	29	M3	-0.00168643	-0.0265819	-0.414438	-0.0833007	-0.996098	-0.590963	-0.127662	0.348453	0.818175	1.01704	1.10372	0.380858	-1.08911
C3EF11661A	48	male	25	M2	-0.1377	-0.581644	-0.529509	-0.642213	-0.968899	-0.653142	-1.06298	1.04389	-0.0557557	-0.291057	-0.309603	-0.248331	1.06357
78DFE1F045	48	male	30	M4	0.00159361	-0.0857398	0.0752983	-0.881645	-0.103907	-1.09264	-0.0303168	0.254318	0.772207	0.771008	0.457031	0.90564	0.443646
F47562F49D	48	male	31	M3	0.0105196	-0.178324	-0.274604	-1.25117	-0.664296	-1.17344	0.656141	0.33497	0.287476	0.46798	0.732642	0.816127	-0.932801
D0B15920B5	48	male	25	M1	-0.811266	-0.745501	-0.666726	-0.759947	0.447867	-0.155843	0.0388781	0.0847916	0.110196	0.111986	-0.43809	-0.691079	-0.581501
BF057626D9	48	male	34	M3	0.0773621	0.421749	-0.0644492	-0.609112	-0.727718	-0.778842	1.04639	0.126099	1.29987	1.12655	0.90689	1.17037	-0.411097
E91D4D80BD	48	male	24	B1	-0.429058	-0.912071	0.0180099	-0.953606	-0.111197	-0.335553	0.161499	0.873015	-0.49059	-0.666415	-0.31787	-0.270728	-0.734548
2AF11C835B	48	male	23	M1	-0.81488	-1.26837	-1.06473	-0.714356	0.90689	-0.163979	-0.0470322	0.524534	1.49559	1.26818	-0.615646	0.114271	0.920803
F08F4D6DA3	48	male	27	M1	0.649481	-0.49759	-0.38407	-0.573471	0.905146	-0.819916	-0.0648962	0.38845	0.467258	0.872217	0.357801	0.5615	0.0365302
FACA29DB16	48	male	23	M1	-0.173231	-1.06493	-1.07497	-1.0501	1.30185	-0.794188	-0.112792	0.275523	0.142235	0.322106	-0.406968	0.0222684	0.0311851
9A5E4FFA3B	48	male	25	M1	-0.193981	-0.887535	-0.556839	-0.97815	1.26431	-1.22046	-0.68476	0.665466	0.183347	0.334983	-0.435236	-0.416084	-0.308498
F292CFA198	48	male	28	M1	0.188203	-0.269896	-0.073721	-0.366573	0.614958	-0.443718	-0.270393	0.287394	0.717017	0.895204	0.0713522	0.735047	1.30065
BAA7C1090E	48	male	29	M3	0.0952028	0.152865	-0.0528885	-0.548118	0.290076	-0.390065	0.462506	-0.460325	0.153467	0.185397	-0.11939	0.126956	-0.743504
EA1821A35D	48	male	29	M6	0.59748	-0.0272107	-0.0259301	-0.352049	-1.6351	-1.16688	-0.672825	0.390324	-0.521672	-1.07034	0.74355	0.852764	0.588973
0B499227DB	48	male	25	M1	-0.659919	-1.01911	-0.386033	-0.759245	-0.683309	0.108615	0.754399	-0.0193034	-0.0858647	-0.145349	-0.648082	-0.650999	-1.00854
E5DAC5EC05	48	male	24	M1	-0.536737	-0.840402	-1.16383	-0.80713	-0.353956	-0.262216	0.864975	-0.184864	0.952614	0.725634	-0.158975	-0.0116848	-1.27518
D65D6D75E8	48	male	24	M2	-0.519532	-0.788729	-0.700085	-0.875864	-0.418256	-0.532508	-0.232683	0.999084	-0.544683	-0.514755	-0.39768	-0.0434031	0.845675
206970542A	48	male	35	M5	1.1451	1.17202	0.801273	0.584757	-0.985863	0.196245	-0.00618732	0.198239	0.434314	0.86795	0.907558	0.862646	0.895408
4480362D5C	48	male	21	M2	-1.27395	-1.31528	-0.915653	-0.606658	-1.04019	-0.0596511	0.0569025	1.12487	0.569837	0.0867307	-0.77891	-0.993592	0.80206
3E0AB988EB	48	male	26	B1	-0.689702	-0.765642	0.427185	-0.815126	-0.852759	-0.315149	-0.110217	1.06741	0.0715528	-0.68268	-0.712376	-0.235968	0.24405
5DD9EB23A0	48	male	26	M6	0.424622	-0.649487	-0.718125	-1.41269	-1.31323	-0.907152	-0.0176425	-0.234218	-0.766834	-0.76713	-0.295012	0.21712	0.0872654
53032BC277	48	male	24	M2	-0.856843	-0.768753	-0.670244	-1.08618	-0.87918	-1.60317	0.0364805	1.5346	-0.022223	-0.315644	-0.0300749	-0.665569	-0.300437
BAB21BC6A2	48	male	36	M3	0.101299	1.3058	0.593247	0.00617723	-0.413752	-0.08501	1.24374	0.0524573	0.459021	0.9024	1.1265	0.975792	-0.0266246
5A9858342B	48	male	26	M2	-0.548979	-0.484833	-0.918155	-0.742187	-0.715993	-0.937941	0.443838	0.248903	-0.0919382	-0.101946	0.348766	-0.27311	0.661498
61E6186C5C	48	male	31	M3	-0.57589	0.176497	0.175159	-0.474884	-0.532274	-0.851934	0.306273	0.113024	1.32346	1.15607	0.362141	0.382145	0.264884
ECBE0F8D97	48	male	19	M1	-1.81162	-1.79345	-1.86879	-1.5073	0.241239	-0.53896	-0.146654	0.846034	0.337487	-0.926218	-1.15594	-1.38323	-0.71319
F25807A4E1	48	male	23	M2	-0.337549	-1.02346	-1.43368	-1.65114	-0.434767	-0.923289	0.329828	0.297929	-0.242	-0.422477	-0.582172	-0.477059	-0.036994
43161B5405	48	male	21	M1	-0.562452	-0.946799	-1.52655	-0.73456	0.696857	-0.694479	-1.08575	1.00898	0.0170773	0.347112	0.00201654	-0.706569	-0.520153
246BB2DBB7	48	male	25	M1	-1.29559	-0.654034	-0.840042	-1.42271	0.192493	-1.07533	1.18799	-0.47071	0.504216	0.29051	-0.0543491	-0.480964	-1.00756
5BAD2E30F7	48	male	31	M6	0.254664	0.125426	0.354675	-0.220206	-0.0664556	-0.965513	0.043446	0.663769	-0.415978	-0.182136	0.646673	-0.0700775	0.280597
0783E2B70C	48	male	25	M1	-1.31405	-0.65049	-0.836862	-0.841594	-0.613529	0.232563	0.78243	0.196593	0.663681	0.259103	-0.264899	-0.166471	1.57332
B6177BCDE5	48	male	26	M3	0.156677	-0.674858	-0.586667	-0.872371	-0.892235	-0.487947	0.664132	0.302039	0.942132	1.07834	-0.00429991	0.378953	-1.08148
CE04C49811	48	male	33	M3	0.482496	0.292673	0.482922	-0.321903	0.364846	-1.15706	-0.0355637	-0.376742	1.52194	1.55251	0.859492	0.836518	0.798999
89FD27CD36	48	male	25	M1	-0.199942	-0.71773	-0.818039	-1.10827	0.903401	-0.918373	-0.621998	0.347473	-0.0475688	0.179197	-0.051284	-0.0694745	-0.510868
7E4E070F27	48	male	27	M6	-0.393901	-0.266407	0.281881	-0.755164	-0.541152	-1.47637	-1.09505	1.14451	-0.0539109	-0.523856	-0.0030215	0.106574	0.439108
534FC8358E	48	male	39	M5	1.10007	1.69356	0.624702	-0.278246	-0.38814	-1.28297	0.205444	-0.0586595	0.351923	0.700233	1.72228	1.5775	0.0990616
6A709A611D	48	male	45	M5	1.538	2.34416	1.26592	0.374655	0.229386	-1.22985	-0.458046	0.117667	0.605644	1.14656	2.33946	2.52772	-0.00856455
EF2CCEA18B	48	male	30	M6	0.0409704	-0.178365	-0.118393	-0.654721	-0.527564	-1.02921	-0.21344	0.430303	-0.387723	-0.610577	0.180388	0.754486	0.223623
3910F839A6	48	male	28	M5	0.408972	-0.0180525	-0.228499	-0.630249	-1.73188	-1.40151	-0.614936	0.420211	-0.613119	-0.601026	0.30288	-0.0107438	-0.365888
4044A9BBC0	48	male	32	M5	1.69595	0.382398	-0.350018	-0.148534	-0.940936	-1.28411	-0.765564	0.971491	0.0595638	0.0615558	1.37676	0.871447	-0.453556
3237A51BBF	48	male	29	M2	-0.222007	-0.203136	-0.334168	-1.11805	-1.72384	-0.976245	0.122359	1.06884	0.764492	0.501205	-0.0965965	0.192722	0.54418
2F4FD2B090	48	male	29	M3	0.117608	-0.24594	-0.388744	-1.09828	-0.56053	-1.17755	0.00980217	0.536453	0.894351	1.05341	0.485235	0.662019	-1.04792
C4F76DE76D	48	male	17	M3	2.68843	0.874408	0.431094	0.441936	3.47195	1.20912	1.38565	-0.0325574	4.36981	5.74934	1.59952	4.07638	-2.62046
AD797DA53D	48	male	32	M4	0.498631	0.337549	0.255708	0.0255659	0.890399	-0.742146	-0.239594	0.0649808	0.71861	1.09976	1.16978	0.987393	-0.827137
CFB44F48E5	48	male	27	M3	-0.472297	-0.438293	-0.22401	-0.535273	-0.47401	-0.157826	0.863993	-0.626187	0.361896	0.238431	-0.122191	0.225756	-1.15909
F43DEFC790	48	male	26	M1	-0.568076	-0.901883	-0.420797	-0.644939	-0.610513	-0.360171	-0.00386372	0.431917	1.25725	0.801711	-0.564027	0.149661	-0.712151
A690C7278B	48	male	29	M2	-0.384712	-0.189421	0.111879	-0.713959	-0.349131	-1.1607	-0.246152	1.44555	0.371148	0.538487	0.68125	0.36699	0.554897
1EF5ED1587	48	male	24	M1	-0.34729	-1.2109	-0.790789	-0.792784	-0.415476	-0.133826	-0.0691442	0.939453	0.689807	0.355629	-0.673791	-0.0924276	-0.249601
E1634362A7	48	male	25	M2	-0.285915	-0.64805	-1.04066	-0.64951	-0.922902	-0.366064	-0.157317	0.63395	-0.143593	-0.057657	0.110908	-0.141411	0.465729
1DF6FB77FB	48	male	26	M1	-0.706867	-0.483642	-0.921899	-1.07899	0.333463	-0.583354	0.419265	0.283088	0.557508	0.00227271	-0.291014	-0.00360316	-0.461127
85D8D2ABAF	48	male	33	M4	0.748872	0.699711	-0.219112	0.305001	0.446313	-0.697881	-0.882277	0.682691	1.08858	1.32998	1.31107	1.386	2.63892
A44AEEF2BE	48	male	42	M5	0.758824	1.83137	1.83626	0.63949	0.572192	-1.51748	-1.0601	1.28952	0.601918	0.830165	2.04172	1.97995	0.852604
E181B6C23F	48	male	40	M4	0.539271	1.515	1.7184	0.234867	0.35137	-0.72894	-0.400492	0.351994	1.77347	1.83226	1.41196	1.70698	0.657666
64968E02D7	48	male	24	M2	-0.714547	-0.819536	-0.278319	-0.866863	-0.638596	-0.321377	0.0862991	0.743678	0.828847	-0.0483021	-0.59811	-0.0710525	0.656328
273E141665	48	male	25	M1	-0.438174	-0.949234	-0.807733	-1.11919	0.411958	-0.530063	0.081798	0.468731	-0.00571103	0.103366	-0.461951	-0.28515	-0.0738545
A236B76334	48	male	23	M3	-0.38854	-0.396392	-1.2832	-0.578864	-0.0741205	-0.745499	1.50834	-1.07797	0.771241	0.891183	0.289585	0.0790453	-1.24525
695C756122	48	male	27	M3	0.347507	-0.244877	-0.490879	-0.396964	1.62624	-1.61461	-0.281279	-0.35918	1.43726	2.19927	0.821986	0.897384	-0.275193
370A59DAB2	48	male	27	M1	-0.0702389	-0.531531	-0.455974	-0.777531	-0.92073	-0.0692631	1.68916	-0.591106	1.56855	0.874285	-0.138928	0.429711	-0.549708
DB1A4AC51F	48	male	25	M6	-0.38219	-0.843392	-0.79998	-1.51548	-1.20237	-1.02032	0.591921	0.470373	-0.87934	-0.894583	-0.344652	-0.351459	0.783637
789FEE95F6	48	male	24	M1	-0.870424	-0.769507	-1.35706	-1.53871	-1.27531	-1.0906	0.693237	-0.14666	1.08497	0.302533	-0.282017	0.15551	-0.150314
079A940794	48	male	32	M3	0.404559	0.462088	-0.153694	-0.355332	1.02628	-1.16348	0.564566	-0.261806	0.429908	1.109	1.27733	0.699309	-0.640096
C20EF04AB9	48	male	29	M3	0.254248	-0.264506	-0.817614	-1.3005	0.562757	-1.25495	0.399672	-0.0232655	0.746489	1.08854	0.471047	0.718764	-0.773765
FACFED6180	49	male	21	M1	-0.939266	-1.27409	-1.93558	-1.11765	0.21212	-0.100698	0.652559	-0.0168384	0.0214075	-0.13414	-0.444346	-0.253807	-0.466858
C553FB8525	49	male	30	M3	-0.0616773	-0.14678	-0.0852325	-0.514597	-0.255347	-0.349953	1.01311	-0.212445	1.09517	1.03561	0.231646	1.1424	-0.25004
7B4A227B98	49	male	26	M1	-0.171385	-0.429463	-0.19826	-0.790158	0.823119	-1.02542	0.222863	0.649422	0.0768777	0.184506	0.0257808	0.0984818	-0.0524331
32930E0912	49	male	25	M1	-1.44871	-0.883332	-0.667933	-0.88495	1.15286	-0.227434	-0.211692	0.506962	0.359863	0.296714	-0.499181	-0.570815	0.775497
4180568D8B	49	male	27	M6	1.17497	-0.0519596	-0.0277344	-0.269736	-1.82804	-0.567496	-0.250117	1.13633	-0.462444	-0.521433	0.552959	0.317207	0.132454
5FA027C9BD	49	male	32	M4	0.553816	0.251181	-0.169765	-0.566997	-0.600705	-1.45736	-0.171563	0.0235448	0.694701	1.2277	1.05265	0.74912	0.260304
29ACF835A8	49	male	24	M1	-0.148215	-0.783881	-0.948726	-0.863098	-0.417293	-0.0215634	1.3174	-0.356434	1.15985	1.3217	-0.156539	0.177263	-1.55555
F2ACF3B253	49	male	25	M3	-0.298649	-0.787216	-0.83493	-1.23329	-1.91124	-0.768967	0.260978	0.236695	-0.673887	-0.541559	-0.0660601	-0.555283	-1.71628
D6B47B4FCC	49	male	28	M7	0.659547	-0.536262	-0.748262	-1.46881	-0.398533	-1.61724	0.841809	-0.157194	-0.0374775	0.28559	0.373753	0.568047	0.762668
44368DB926	49	male	27	M6	0.21132	-0.410582	-0.890177	-1.16081	-1.66532	-1.15306	-0.189346	0.900159	-1.42099	-0.944554	0.151253	0.110244	0.068275
7F1DD9559C	49	male	27	M3	-0.666104	-0.0297366	-0.102326	-0.657809	-0.0484731	-0.724889	0.346038	-0.134714	0.438155	0.256592	0.0350517	-0.214564	-1.62489
7269A0A223	49	male	24	M6	-0.36193	-0.675736	-1.5552	-1.02775	-2.07619	-1.30023	-0.964747	0.824477	-0.949955	-1.48374	0.179967	0.0454797	0.539105
5C93A77AAC	49	male	32	M3	-0.203511	0.00175223	-0.0730213	-1.11706	-0.604377	-0.386475	1.28638	0.339128	0.90494	0.81593	0.314085	0.819581	-1.19979
097F425D8B	49	male	27	M3	0.00503073	-0.257449	-0.979672	-0.885014	0.491596	-0.837521	1.05601	0.0982727	0.812776	1.02525	0.684569	0.199167	-0.641786
098B180391	49	male	25	M1	0.0338987	-0.510611	-0.0372716	-0.435036	0.325016	-0.228143	0.0700011	0.472412	1.00661	1.11666	-0.0889081	0.172953	0.0764128
270599B85F	49	male	24	M1	-0.424139	-0.856997	-0.669405	-0.861969	0.365116	-0.474074	0.313108	-0.443433	0.324236	0.495308	-0.203768	-0.485619	-2.37986
CB6F7BC2DB	49	male	23	M1	-1.00738	-0.969479	-1.14155	-1.4808	-0.711691	-1.12359	0.700602	-0.354177	-0.297316	-0.533912	-0.699466	-0.733033	-0.606535
83634ADF57	49	male	37	M5	1.60235	1.50193	1.50225	0.491484	-1.30966	-1.11877	-0.785095	1.21106	-0.0698052	0.286969	1.73039	1.04608	2.49098
6865B44503	49	male	26	M1	-0.432746	-0.706843	-0.0675976	-0.514014	-0.186113	0.108013	0.912918	-0.550459	1.29053	0.910102	-0.38591	0.104077	-0.772797
3500BF989E	49	male	25	M1	-0.922802	-0.95935	-0.880683	-0.959746	0.77869	0.22292	0.810105	-0.0617779	0.460072	0.617786	-0.259909	-0.29661	-0.611553
5261C48B84	49	male	25	M1	-1.01912	-0.750431	-0.338615	-0.852847	0.909466	-0.0696721	0.394589	-0.267435	0.981049	0.816928	-0.416042	-0.0995977	-1.1383
757F7F939D	49	male	32	M5	0.171509	0.554742	0.628298	-0.284735	-1.13418	-0.749716	0.733091	-0.499737	-0.312668	-0.173465	0.371602	0.165655	-0.268011
D77FC9BD0F	49	male	29	M6	0.744206	0.0484537	-0.000773257	-0.044486	-0.510618	-0.512616	-0.897682	1.11118	-0.434643	-0.820305	0.425206	0.497439	1.3324
A30F9986FD	49	male	21	F2	-0.594027	-1.12968	0.140573	-0.0760544	-0.476842	0.976757	0.107696	0.413863	-1.12472	-1.34759	-1.38387	-0.670157	0.231221
B3EB265222	49	male	31	M6	0.75301	0.285753	0.491157	-0.476322	-0.108047	-0.990697	0.481787	0.488273	-0.412522	0.159955	0.597418	0.975922	2.14126
80DEEA3A52	49	male	27	M4	0.692327	-0.12177	-0.584506	-0.684527	0.753882	-0.820896	-0.125681	0.0656883	-0.0111766	0.637093	0.44144	0.130454	0.0456075
DDF90C9EB7	49	male	26	M3	0.0683821	-0.750293	-0.652527	-0.717502	-0.0943709	-0.761381	-0.249772	0.575372	0.713939	1.19539	0.107421	-0.160282	-1.556
8D578BFC53	49	male	22	M1	-0.350275	-1.02546	-0.484611	-0.545411	0.706377	0.14569	0.6766	-0.149201	0.123675	-0.03136	-0.729959	0.0292795	-0.536397
CC6D430A67	49	male	31	M6	0.224673	0.156906	-0.0348411	-0.642073	-1.08718	-0.860611	0.0379971	0.803227	-0.469888	-0.374911	0.798807	0.195033	0.653185
94DE6CB75B	49	male	29	M2	-0.246888	-0.0210161	0.257672	-0.537766	0.0536413	-0.95768	0.388725	0.540756	0.665614	0.225088	0.178405	0.844894	0.486223
80330446C6	49	male	35	M5	1.40026	0.678067	1.18814	-0.174234	-1.11199	-1.52749	-0.542798	0.807478	-0.0878623	0.280728	1.47419	1.23338	-0.508598
58DF321803	49	male	28	M6	0.13259	-0.247192	-0.241779	-0.561685	-2.05621	-0.474537	-0.23343	1.05928	0.14273	-0.200738	0.054233	0.375457	1.17622
E03B32C69A	49	male	25	NA	-0.71268	-0.277685	-0.242554	-0.223819	0.60627	-1.21551	-0.0685152	-0.830943	-0.0278738	0.143525	0.623407	-0.418086	-1.55703
924EA5064D	49	male	24	M3	-0.353593	-0.680008	-1.9103	-0.793115	-1.3341	-1.04712	0.404858	-0.0413133	0.938815	0.288825	0.535884	0.482521	-0.925792
42955B8E01	49	male	27	M1	-0.412144	-0.625121	-0.569425	-1.28135	-0.799054	-0.672976	0.851585	0.7743	1.16059	1.03398	-0.0551789	-0.43862	-0.0705601
D14ED649E3	49	male	26	M3	-0.341296	-0.399376	-0.654532	-0.391254	-0.11538	-0.91769	0.234568	-0.175764	-0.101732	-0.175309	0.358079	-0.0810866	-1.21495
671850D476	49	male	25	M6	-0.773694	-0.854945	-1.246	-1.50047	-0.923855	-1.18607	-0.358612	0.495298	-1.05657	-1.03693	-0.404917	-0.439427	1.16989
0A97082CC5	49	male	23	M1	-0.226678	-1.11732	-0.943924	-1.05252	-0.274222	-0.768917	-0.232117	0.16114	0.0734524	0.0259377	-0.21632	-0.205896	-0.375197
999830B95C	49	male	26	M3	0.0794469	-0.494548	-0.464227	-0.414949	-0.393551	0.0462698	0.588729	-0.384958	-0.0603347	0.0746593	0.0971526	0.118596	-0.922534
B0525C4D73	49	male	32	M5	0.6329	0.486477	1.16378	-0.446513	-0.1772	-0.944019	-0.0463205	0.275236	-0.239393	-0.0647449	0.321928	0.693236	1.04509
5.17363e+16	49	male	30	M4	0.724274	0.413773	-0.648383	-0.270322	0.278494	-1.84439	-1.46717	0.934642	-0.214143	0.552324	1.62987	0.895897	-0.0641012
F213C779ED	49	male	23	M6	0.00326134	-0.856654	-0.351643	-0.512159	-1.13435	-0.482002	-0.807305	0.505081	-0.396847	-0.258738	-0.389631	-0.199252	-0.150291
6AA3C5865B	49	male	31	M5	1.67277	0.475948	0.630005	-0.105616	-0.506347	-0.39224	0.0486471	-0.24621	-0.208194	0.322682	0.455624	0.749885	0.756884
19D1919D2D	49	male	37	M5	0.863265	1.52361	1.40521	0.949863	0.600635	-0.961561	-0.268612	0.341675	0.0738408	0.79375	1.98378	1.1293	-0.0093545
1C4F8447A0	49	male	28	F1	-0.309379	-0.248824	0.157727	-0.712649	-0.371663	-0.137889	0.312768	0.330736	-0.555238	-0.746253	-0.12197	0.0265209	-1.33434
5FDC51FDEE	49	male	29	M5	0.34084	-0.212883	0.247047	-0.325505	-0.142039	-0.547005	-0.571533	0.867292	-0.72154	-0.173968	0.377247	0.266097	-0.477179
0EC88B1379	49	male	29	M3	-0.359685	-0.163714	-0.233425	-0.344129	-0.353667	-0.291596	0.0100944	0.0884762	1.04044	1.04252	0.658197	0.313782	-0.103775
E054947819	49	male	29	M6	0.861543	-0.0406454	-0.368919	-0.234784	-0.875598	-0.304113	-0.0898573	0.844354	-0.793378	-0.477336	0.560575	0.55618	0.371781
B1A8B2E631	49	male	22	M1	-1.06221	-1.01444	-0.745341	-0.886504	-0.36805	0.175315	0.110945	0.505574	0.428208	0.0673148	-0.83333	-0.327755	-0.343742
6413B1A488	49	male	21	M1	-1.62942	-1.30634	-0.918084	-1.97212	-1.52651	-0.63237	1.61777	0.381572	0.929627	-0.00731893	-1.16726	-1.46939	-0.847465
ABD6DA8747	49	male	32	M4	0.642332	0.529003	0.0866045	-0.246875	-0.0513104	-1.18242	-0.0618099	0.247634	0.496967	0.883607	0.977973	1.07822	-0.516121
391978861F	49	male	29	M4	-0.160588	0.357096	0.680456	0.0621314	1.10484	-1.07609	-0.117854	0.274701	0.46018	0.944108	0.930192	1.1245	-0.321263
83568CD92F	49	male	26	M3	-0.243936	-0.526306	-0.0810326	-0.547501	-0.124867	-0.573267	0.394822	-0.165748	0.387029	0.456484	-0.144292	0.118296	-1.15739
2EAE5ED672	49	male	26	M2	-0.426483	-0.376128	-0.234498	-0.508053	-0.687399	-1.05057	-0.175744	0.649702	0.651893	0.370019	-0.0040288	-0.137947	0.0181389
AD3D9620E4	49	male	28	M4	0.0495287	-0.370408	-0.0263526	-0.539199	-0.303544	-0.947993	-0.142765	0.328296	0.488514	0.436073	0.236163	0.806819	-0.192215
F70E1D03FC	49	male	21	M1	-1.661	-1.51676	-1.28325	-0.959707	-1.7354	-0.221446	0.35599	0.845561	0.49339	-0.423834	-0.916206	-1.13901	-0.663459
94AC9B5B98	49	male	24	M6	0.520525	-0.696986	-0.905732	-0.821428	-1.88873	-0.448062	0.414238	0.125844	-0.0308184	-0.958121	-0.312178	0.112617	-0.431972
5EE005CFE1	49	male	34	M4	0.403339	0.64266	0.0910258	-0.456351	-0.371139	-1.0416	0.117699	0.49597	0.312975	0.896502	1.34326	0.768276	0.0869004
6653727AB6	49	male	31	M4	0.35977	0.26808	0.193427	-0.16331	-0.0603586	-1.48457	-0.550693	0.880551	-0.0601251	0.212855	1.14654	1.44604	0.135413
D877F46AD2	49	male	26	M1	-0.434771	-1.00845	-0.962598	-1.39133	0.809278	-0.444765	0.613449	-0.397532	0.48992	0.736837	-0.399512	-0.635935	-0.957463
8A1BBDC196	49	male	30	M1	-0.119116	-0.0463035	-0.56503	-0.887386	0.356469	-0.688548	-0.102927	0.43067	0.010246	0.27478	0.300962	0.225655	0.0224404
669047AA12	49	male	27	M5	-0.2683	-0.28494	0.320204	-0.638601	-0.182499	-0.517	-0.242304	-0.0836171	-0.370777	-0.20298	-0.355015	0.0554422	-0.30005
564ED98EE6	49	male	36	M5	1.34897	1.37021	0.644364	0.499551	-0.124194	-1.2789	-0.34617	0.86434	0.641875	0.98691	2.13689	2.50297	0.676924
ED5088176D	49	male	30	M6	0.760184	-0.139523	0.0507285	-0.419094	-1.14411	-0.843936	0.06541	0.811212	-0.842322	-0.629512	0.684662	0.223112	0.471446
3CBC429AA7	49	male	34	M5	0.827565	0.92091	0.827368	-0.58151	0.344407	-1.53194	-0.749536	0.382943	-0.0643851	0.144546	0.960024	1.90318	-0.418287
2D0B3C1349	49	male	32	M3	0.859405	0.683873	0.327771	0.15938	-0.359546	-0.61123	0.153196	-0.22268	0.707999	0.973567	0.774396	0.995393	-0.51355
8874CD7CE7	49	male	27	M2	-0.225093	-0.301094	-0.375737	-0.0546992	-0.726421	-0.982508	-0.839991	0.91005	1.03593	0.831707	0.265062	0.0269926	0.771346
4227F64276	49	male	24	M6	0.313125	-1.2459	-0.78611	-0.819256	-1.24684	-0.277553	-0.814554	1.4638	-1.0583	-0.887229	-0.564788	-0.232962	0.794071
4D2132A515	49	male	28	M3	-0.443685	-0.2581	-0.181481	-0.639723	-0.307297	-0.511096	0.593133	-0.088608	0.868952	0.635775	0.168583	0.431453	-0.669338
564B5B1F10	49	male	33	M6	1.1219	1.0257	0.909125	0.10771	-1.43458	-1.21636	-0.39478	1.51572	-0.295755	0.0172241	1.53457	1.4433	1.55416
887ACFF3CD	49	male	28	M3	0.664163	-0.355724	-0.222856	-0.393774	-0.579926	-0.139187	0.270074	0.21618	-0.548512	0.787616	0.325805	0.349133	-0.875417
833DCF3D31	49	male	30	M6	0.602908	0.292644	-0.433993	-0.758919	-1.43398	-1.08334	0.508711	0.233154	0.0396417	0.344249	0.698063	-0.118631	1.28499
00041D19A3	49	male	29	M4	0.719859	-0.0114964	0.20176	-0.129522	0.460641	-0.997064	-0.802929	1.36421	0.895751	1.00533	0.786693	1.14977	0.0559882
13E6247B5C	49	male	21	M1	-1.58932	-1.38012	-2.20334	-1.63049	-0.227607	0.0168391	1.90981	-0.506307	2.42983	1.51157	-1.09292	-0.889785	0.428481
BC5C5F841A	49	male	30	M2	0.080156	0.298839	-0.314434	-0.159414	-0.451509	-1.09516	-0.168003	1.07019	1.64414	1.73711	1.02603	0.453422	1.07652
6A966BC651	49	male	26	M1	-0.960646	-0.657257	-1.20352	-1.04398	-1.4264	-0.299344	0.696641	0.419475	1.43957	0.976068	-0.297799	-0.601165	-0.885452
2A6E8B7BF4	49	male	28	M5	0.824205	-0.0593552	-0.495447	-0.921388	-0.650975	-1.18626	0.195495	0.859972	-0.620974	0.209363	1.28904	-0.018334	-0.0735124
36A7307460	49	male	21	M2	-1.17037	-1.32172	-1.13506	-1.10464	-0.482463	-0.501496	-0.614626	1.18814	0.139915	-0.203438	-0.58204	-0.721926	0.615911
FC14A8C638	49	male	28	M3	-0.684484	-0.125495	-0.221338	-0.911065	-0.911637	-1.28517	-0.135194	0.217986	0.226965	0.0281374	-0.0808686	0.525889	-0.68444
B70EB63665	49	male	27	M1	-0.153073	-0.430854	-0.623483	-0.870392	0.613114	-1.33248	-0.953725	1.02246	-0.23785	0.378273	0.362887	-0.403006	-0.0223184
0B9F31C72F	49	male	21	M1	-1.2066	-1.41782	-0.645327	-1.25821	-0.643912	-0.32179	0.748011	-0.149744	0.862774	0.35361	-0.588474	-0.832797	-1.03758
0BF82C26DD	49	male	28	M5	1.01259	0.409992	0.143371	0.355092	-1.10421	-0.259407	0.0922419	0.740207	-0.0580924	0.806981	1.28617	0.79105	-1.37518
2446073121	49	male	22	B1	-0.377436	-0.906811	-0.652456	-0.109055	-0.840697	-0.605881	-0.41734	1.0436	-1.06429	-0.611842	0.0278227	-0.0329733	-0.144895
77EE68512F	49	male	25	M6	-0.265306	-0.647643	-0.808351	-1.3786	0.258972	-1.26425	0.284048	0.312534	-1.12076	-0.611929	-0.102902	-0.419548	0.343602
A537FF50F9	49	male	32	M4	0.14835	0.700592	-0.237708	-0.0208066	-0.514639	-1.23415	-0.438327	0.368071	0.912966	1.23471	1.36348	1.20043	-0.416909
691C9BE284	49	male	26	M1	0.0466916	-0.366999	-0.628325	-0.832858	0.583509	-1.08931	-0.113069	0.703196	-0.167119	0.106842	0.374306	-0.0121768	1.00602
96195899C7	49	male	32	M5	1.51755	0.700811	-0.143888	0.672644	-0.183683	-0.641757	-1.43392	0.286383	-0.503142	-0.447138	1.27754	0.623179	1.53553
30F3DF9E2A	49	male	23	M1	-0.809469	-0.988865	-1.47665	-0.721946	0.880075	-0.39472	-0.108309	0.0379045	0.390739	0.405253	-0.186035	-0.483773	-0.695066
EB15F749FD	49	male	29	M6	0.298616	-0.00856283	0.0193788	-0.16512	-0.688113	-0.147666	0.140431	0.470256	-0.342887	-0.291275	0.326636	1.05405	0.398805
6F13FF02AC	49	male	26	M6	0.526714	-0.466974	-0.371669	-0.72649	-1.70901	-1.20424	0.0978213	0.34549	-0.497086	-0.849674	0.293325	0.13368	0.950977
08854422A8	49	male	33	M5	1.19678	0.331959	-0.0246393	-0.950818	-1.0022	-1.33291	0.70754	-0.31614	-0.705249	-0.502331	0.809333	0.146086	0.416547
E996547230	49	male	25	M1	-0.844257	-0.70767	-0.504754	-0.698042	-1.22685	-0.031253	0.844745	-0.236983	1.61669	0.584418	-0.528421	-0.686858	-0.721755
0C15CFDBD3	49	male	24	M6	0.0025934	-0.811168	-0.998459	-0.754483	-2.15018	-0.648783	0.110751	1.48712	-0.406005	-0.540171	0.00221657	-0.655007	2.11033
3E84F75C16	49	male	26	M1	-0.840305	-0.637822	-0.753687	-0.33295	-0.428186	-0.472413	-0.0928767	0.183723	0.351609	0.222532	0.1194	-0.240623	-0.92331
7C9FBD3031	49	male	22	M1	-1.63358	-1.37635	-1.08028	-1.64014	-0.669228	-1.04555	0.499305	-0.0390866	-0.242353	-0.734207	-0.713869	-1.16432	-0.426257
E8202B238D	49	male	24	M1	-0.387113	-0.919055	-0.787886	-0.78104	-0.507555	0.215317	0.741212	-0.00328154	0.772904	0.383272	-0.375918	0.204334	-1.28818
0E2171F260	49	male	26	M1	-0.353749	-0.66687	-0.722203	-1.54472	0.350046	-1.68098	-0.532695	0.580629	0.24094	0.117702	-0.0697917	-0.31874	0.899112
9059DF8CF0	49	male	25	M1	-0.484089	-0.734255	-0.932042	-1.00518	-0.166047	-1.1527	-0.857737	0.498595	-0.377921	-0.12835	-0.0600097	-0.470971	-0.632883
8950DBE31E	49	male	24	M1	-0.55155	-0.862515	-0.634032	-1.25828	0.666042	-1.39511	-0.212451	0.315132	0.80346	0.44272	-0.487075	-0.079839	-0.282121
A26EB1FF22	49	male	23	M1	-0.785313	-1.14007	-1.14317	-1.3976	0.335746	-0.79699	0.281663	0.348365	-0.15905	-0.428013	-0.540261	-1.01381	-1.37504
6B461156DD	49	male	33	M4	0.626197	0.521304	0.286467	-0.446197	0.262191	-0.942064	-0.363732	0.78394	0.616908	0.943206	0.783922	1.19981	-0.709602
CC5B7D828C	49	male	24	M2	-0.360535	-0.798394	-0.743334	-1.21016	-0.650029	-0.833355	0.375232	0.118031	-0.431765	-0.363758	-0.134353	-0.416134	0.0363945
F8259BEE17	49	male	23	M2	-0.885844	-1.16834	-1.81699	-1.75104	-1.15112	-0.598841	0.125984	0.63446	-1.09844	-1.50603	-0.838289	-0.582276	0.952042
3C21811FB1	49	male	21	M1	-0.989987	-1.38437	-1.40446	-1.44626	0.100481	-0.176397	1.38304	-0.752212	1.47977	1.15572	-0.935988	-1.07305	-1.87749
815FCE22B4	49	male	22	M1	-0.935574	-0.900697	-1.14739	-0.974924	1.01546	-0.682406	-0.239767	-0.115972	-0.333473	-0.398117	-0.386125	-0.511532	-1.24795
DAE2CBF64F	49	male	34	M4	0.460747	1.12983	0.746217	0.386294	1.51561	-1.655	-0.949852	0.0456941	0.434016	0.750168	1.60656	1.53705	1.40107
0751EC8ED0	49	male	29	M4	0.0520176	-0.137998	-0.126759	-0.891807	1.13991	-1.16527	-0.0958766	0.627255	-0.225896	0.457777	0.609497	0.638906	-0.147774
A0650854BF	49	male	25	M2	-0.752447	-0.723296	-0.986384	-0.970519	-0.605743	-0.770703	0.401024	0.532776	0.198871	0.0944523	0.171094	-0.224203	-0.827221
DF872441D9	49	male	33	M3	0.0709289	0.814877	0.531053	-0.233456	1.05495	-1.14	0.558302	-0.750301	1.42386	1.60275	1.06814	0.749451	-0.0617067
DB57C7B76F	49	male	28	M6	0.637217	-0.146513	0.332993	-0.265542	-1.85166	-0.571978	0.0141163	0.723777	-0.288102	-0.515635	0.0785409	1.19575	1.08994
1A2CE81177	49	male	27	M6	0.125505	-0.594634	-0.837132	-1.05246	0.11711	-0.953707	0.231922	0.497649	-1.01812	-0.46562	0.145945	0.657629	1.10374
B1749BAB70	49	male	25	M2	-0.726747	-0.611666	-0.811515	-1.355	-0.221402	-1.45232	-0.318632	0.88421	1.17971	0.586078	-0.386516	-0.370055	1.78143
11977C9AAC	49	male	32	M3	-0.00655537	0.138442	0.889638	-0.984065	-1.41156	-1.17515	0.86128	0.0887278	0.528997	0.428908	0.477153	0.814836	-0.891277
21A53994A1	49	male	22	M1	-0.552829	-0.681436	-0.969805	-0.254467	-0.403937	-0.13376	0.988898	0.0106125	0.324995	-0.371787	-0.0214286	0.136718	-0.114861
7EDE2B489B	49	male	37	M4	0.32571	1.26318	0.82037	0.203525	0.146949	-0.948529	-0.485857	0.461479	1.45573	1.77586	1.85402	1.21612	0.111473
AB1FC946BC	49	male	24	M6	-0.089593	-0.62393	-1.24575	-0.582725	-1.69637	-1.20953	-1.23993	1.70729	-0.867534	-1.13879	0.323229	0.121809	0.895802
D0BEDA1C7D	49	male	29	M5	0.663239	0.300307	-0.189265	0.0105669	-1.31396	-1.22486	-0.251769	0.458138	0.261629	0.596667	1.18948	0.891662	-0.889595
53E23320AC	49	male	25	F1	-0.852258	-0.782516	-0.0818308	-0.438334	0.211786	0.052799	0.340966	0.485857	-0.00501342	0.0916731	-0.547354	-0.77535	-0.474963
1E76142697	49	male	25	M1	-0.364133	-0.736088	-0.832486	-1.03299	0.871676	-0.527373	0.0300281	0.287428	0.599282	0.598681	-0.277779	-0.141493	-0.814294
78CDFB2975	49	male	23	M1	-1.45605	-1.02226	-0.952719	-1.26286	-0.843291	-0.756093	-0.100916	0.573881	0.712824	0.277871	-0.824989	-0.178666	0.029331
9A781DD3DE	49	male	24	M2	-0.494398	-0.828635	-0.725292	-1.21197	0.156445	-0.632087	0.674674	0.0839419	0.00903157	-0.294299	-0.551386	-0.577385	0.395189
AADC2916B6	50	male	29	M4	0.131221	-0.0258592	-0.106249	-0.68022	0.856368	-1.43294	-0.102062	0.410458	0.0312797	0.510921	0.571861	0.67272	-0.792655
337CC708C0	50	male	28	M1	-0.868376	-0.399825	-0.522872	-0.88364	0.119712	-1.30029	-0.390259	0.782725	0.709567	0.447365	0.208724	0.477048	0.0920572
A328AAB4F8	50	male	25	M6	0.947373	-0.502054	-0.464515	-0.0335731	-0.322098	-0.216485	-0.201829	0.914319	-0.738451	-0.642016	0.542265	0.26011	0.444091
845B05AF76	50	male	28	B2	0.421229	-0.132231	-0.419442	-0.65171	0.0847236	-1.31635	-0.930792	0.614673	-0.931126	-1.06418	0.355682	0.117941	0.796336
CF5526F620	50	male	28	M2	-0.189304	0.316545	0.197281	-0.167978	-0.437095	-0.911722	0.481022	0.429851	0.329441	0.184916	0.209019	0.496723	0.467775
8E0D1ADD84	50	male	30	M3	0.346749	0.0899115	-0.216092	-0.539393	-1.32337	-1.05132	0.30528	0.289716	0.608827	0.849166	0.848869	1.22402	-1.34031
2D15B737AE	50	male	33	M5	0.536399	0.394605	-0.25945	-0.545723	-1.26913	-1.45347	-0.684848	1.50238	-1.04286	-0.779304	1.57265	0.290615	-0.537905
BA29236176	50	male	28	M1	-0.389824	-0.385709	0.204527	-0.420274	-0.734078	-0.182871	0.382093	1.29371	0.935135	0.755142	-0.152365	-0.227412	-0.892995
C4B16FEF9A	50	male	24	M1	-0.532315	-0.899752	-1.04911	-1.20357	0.731278	-0.327433	0.180939	0.559089	0.242625	0.203663	-0.356584	-0.382373	0.701522
D332ACC20E	50	male	22	M1	-1.03111	-1.15655	-0.554338	-0.983426	0.929435	-0.333733	0.152449	0.460166	1.15987	0.764705	-1.10373	-0.341821	0.608029
0359BC40C8	50	male	24	M1	-0.784283	-1.02858	-1.29139	-1.59618	-0.828559	-0.690017	0.269794	-0.500353	0.679739	0.00602975	-0.62726	-0.640513	0.136958
568D39C5D0	50	male	35	M5	0.638888	0.533832	-0.467934	-0.868052	-1.76191	-2.00752	0.158647	1.05042	0.651586	0.957348	1.76975	1.67522	-0.930221
B1E196A661	50	male	32	M5	1.26201	0.740977	0.318819	-0.277787	-1.22188	-0.680024	0.103541	-0.157646	0.108046	0.840657	1.02207	0.799235	-1.47716
F108F25C48	50	male	33	M3	1.4847	0.66592	-0.144195	-0.600284	-0.249937	-1.24098	0.546507	-0.53777	0.562962	1.06215	1.16918	1.35704	-1.31443
30E0099312	50	male	28	B2	0.427444	0.0792644	0.390652	0.331524	0.815805	-0.140644	-0.410379	0.498758	-0.00186586	0.544673	0.188608	0.365832	0.522176
024DC5DB23	50	male	29	M3	-0.168678	-0.0203676	-0.606387	-1.08846	0.00934225	-1.96021	0.119085	-0.012267	0.883924	1.12578	0.973076	0.727886	-0.788535
B12AE6F04A	50	male	31	M3	-0.52397	-0.260624	-0.302318	-1.50964	-1.23626	-0.733756	1.75281	-0.567661	1.57044	1.0961	0.182051	0.397465	-1.37852
11CFD3EC00	50	male	30	M5	0.342026	-0.0817336	0.275984	-0.681626	0.0222472	-1.22817	-0.7625	-0.0373461	-0.3443	-0.166764	0.356878	0.300895	-0.344155
8FD2AFC91E	50	male	24	M2	-0.833789	-0.586537	-0.923325	-0.915507	-1.31522	-0.430958	-0.113552	1.02703	-0.115352	-0.397852	-0.565729	-0.02281	0.128324
994DCD6999	50	male	29	M5	0.114439	0.0992747	0.288708	-0.563924	-0.253767	-0.54569	0.71209	-0.360001	-0.881088	-1.01751	0.223054	0.486001	-0.380264
9A0A960802	50	male	29	M5	0.53223	0.136871	-0.103649	-0.407595	-0.616354	-1.12252	-0.642311	0.780942	-0.408018	0.193028	0.722527	0.465828	-0.019754
0D6A3B3A05	50	male	28	M6	0.147994	-0.0331425	-0.955426	-0.698089	-1.31395	-1.76768	-0.998107	1.48675	-0.880734	-1.17903	0.541269	-0.417861	0.531304
7781582792	50	male	24	B1	-0.920556	-0.794392	-0.874632	-1.4027	-0.714842	-0.889719	0.82118	-0.0278472	-1.15834	-1.44242	-0.491419	-0.917849	-0.355983
A7472AFA53	50	male	31	M5	1.41264	0.518329	-0.0909508	-0.60562	-0.328208	-1.47277	-0.859592	0.816237	-1.25907	-1.25549	1.08779	0.834639	0.198072
9CF4F3D9EE	50	male	31	M4	0.0312964	0.342963	0.378315	-0.161391	-0.432902	-0.917437	-0.826975	0.83677	0.119208	0.246004	0.82248	1.14704	0.416467
B98A354D2C	50	male	24	M6	-0.613277	-1.01912	-0.920261	-1.22116	-1.53212	-0.963895	-0.670338	1.06586	-1.0967	-1.41251	-0.56856	-0.778445	0.893231
BBD0965B58	50	male	23	M6	0.0265582	-1.04318	-0.948819	-0.910258	-0.618369	-0.0323842	-0.53733	0.955805	-1.81168	-1.14407	-0.358832	-0.208792	1.10452
E73A18469D	50	male	26	M2	-0.723634	-0.72372	-0.593364	-1.39524	-0.794462	-1.1516	0.217813	0.567675	0.402196	0.157736	-0.368645	-0.415584	-0.518192
25F9720709	50	male	26	M6	-0.301923	-0.598459	-0.372318	-0.478491	-0.363395	-0.741059	-1.02438	1.21884	-0.631991	-0.39935	0.0652443	0.139317	0.850537
07CD5A2067	50	male	23	M1	-0.394115	-0.993854	-0.955151	-0.696934	0.752855	0.194277	0.887935	-0.70946	0.602721	0.550145	-0.584251	-0.788056	-0.490579
95A2CCFE43	50	male	24	M1	-0.741732	-0.707217	-0.922363	-0.971285	-1.04802	-0.402888	0.169052	-0.180652	1.13081	0.626627	-0.46912	0.0296129	-0.619626
4B09F2FEF7	50	male	25	M1	-0.164599	-0.143358	-0.0536777	0.370773	0.459222	-0.0037839	-0.202345	0.526888	0.612067	0.587518	0.113764	0.317034	0.0169933
90CAF93620	50	male	28	M1	-1.02158	-0.435266	-0.310796	-1.44712	-0.912084	-0.985502	0.349459	0.244687	1.02273	0.55917	-0.431171	-0.330701	0.00122716
3A356406BC	50	male	23	B1	-0.508292	-0.855229	-0.792562	-0.791578	-1.52563	-0.217191	0.088655	0.331126	-1.3802	-1.60641	-0.133497	-0.463844	-0.52189
5998173D25	50	male	32	M4	0.433973	0.942635	0.0307241	-0.123532	0.91223	-1.57929	-0.925528	0.519182	0.799637	1.15578	1.25951	0.824306	0.712001
05DD0BCC39	50	male	28	B2	-0.425979	-0.0659426	-0.785991	-0.242342	0.7639	-1.02324	-1.26084	1.08494	-0.171243	0.190568	0.685017	0.457218	0.847546
DE3E8F63DF	50	male	37	M5	1.50192	1.15001	1.67287	0.166195	-0.50375	-1.07336	-0.340054	0.447076	0.585296	1.24571	1.45717	1.49935	-0.766361
2FAE353F7D	50	male	30	M4	0.0562281	0.149562	-0.379132	-1.18239	-0.0476604	-1.57974	0.228766	0.427123	-0.108164	0.193057	0.512738	0.21155	0.139481
59867D045C	50	male	22	M1	-0.274801	-1.00285	-0.860123	-0.708166	0.556674	-0.32044	0.323353	0.517444	-0.00982418	0.262922	-0.303508	-0.274036	-0.269669
CE3455BBCD	50	male	29	M4	0.24632	0.271863	0.200361	-0.0595157	-0.272661	-1.43452	-1.36324	0.694589	0.447351	0.856806	1.05274	0.861937	-0.876182
0B36165197	50	male	28	M1	-0.490489	-0.192972	-0.601755	-0.864483	0.847388	-0.814435	0.346333	0.0259203	0.806063	0.453333	0.286136	0.0640411	0.168446
57934DC38A	50	male	29	M6	0.611439	-0.246586	-0.106895	-0.423569	-1.42266	-0.615302	-0.398107	0.676608	-0.564778	-0.63402	0.279477	0.920181	0.499618
BB7A580EA3	50	male	23	M2	-0.246533	-0.673466	-0.366262	0.140638	-0.324948	0.0514659	-0.14444	1.35211	1.43077	1.1418	-0.142976	0.389596	0.7079
9EC2811FAB	50	male	29	M3	0.249724	-0.0599013	-0.212739	-0.878642	-0.0258762	-1.1993	0.160452	0.492196	1.32872	1.45289	0.42066	0.282413	-0.449669
5BAABD86AA	50	male	34	M4	0.250207	0.908928	-0.358573	-0.0491916	-0.326274	-1.48531	-0.479264	0.391198	0.855947	1.19068	1.46035	1.27591	0.645981
5375375A60	50	male	26	M1	-0.17305	-0.143853	-0.103625	-0.759809	0.451656	-0.689107	0.440821	-0.430666	1.16419	1.08434	-0.0176087	0.676613	0.85786
86170AB5A1	50	male	26	M1	-0.724247	-0.815899	-1.16377	-1.46235	-0.22168	-0.727619	0.702721	0.783313	-0.381508	-0.150086	0.199251	-0.858849	-1.57795
4A6FCCC120	50	male	25	M5	0.418653	-0.503809	-0.43727	-0.82059	-1.56461	-1.44097	-1.05447	0.668842	-0.332489	0.45606	0.269248	-0.0848439	-1.11639
60B7EEE406	50	male	27	M3	-0.0994677	-0.418269	-0.848903	-0.466676	0.503746	-0.597141	0.00771275	-0.572454	0.0384675	0.468813	0.57655	0.0904105	-0.907919
2E46E59014	50	male	28	M3	-0.425842	-0.39552	-0.388087	-0.961932	-1.19534	-0.903569	0.651758	-0.220265	1.29448	0.501179	0.502731	0.0848819	-1.3295
76E08AC682	50	male	27	M6	0.464873	-0.213665	0.236483	-0.646294	-2.1397	-0.446811	0.253998	0.526736	-0.0622598	-1.10365	-0.474176	0.108611	1.61152
96C09097FE	50	male	30	M2	-0.903737	0.227275	-1.41469	-0.868796	-1.27831	-1.31449	0.420675	0.51962	0.699367	0.106571	1.31146	0.342585	0.309975
AF26645D33	50	male	25	M1	-0.824947	-0.62249	-0.93204	-0.613683	0.522234	-0.840176	-0.600182	0.663023	0.159106	0.272855	0.181699	0.303062	-0.193323
7864EEAAB0	50	male	26	M2	0.435154	-0.731951	-0.797222	-0.784815	-0.409675	-0.53755	-0.325328	1.57839	0.151552	0.283523	-0.00517504	0.515459	0.570623
ECD18C7CE7	50	male	21	M1	-0.811242	-1.2865	-1.36382	-0.98648	0.0440126	0.122899	1.31513	-0.476118	-0.0638384	-0.215875	-0.952403	-0.385705	0.950549
3D60943AB1	50	male	28	M3	0.175551	-0.189072	-0.190386	-0.92175	-0.612821	-0.56528	0.889627	-0.119108	1.19965	1.5496	0.132993	-0.217404	-0.553554
2B89BAC9D1	50	male	27	M7	0.735185	-0.138446	-0.203544	-0.66283	-0.506347	-0.682885	0.294877	-0.343846	0.190917	0.282671	0.14894	-0.233208	0.157615
F4DF566FD3	50	male	21	M2	-0.899505	-1.32115	-1.62408	-0.935181	-0.353565	-0.558131	-0.599226	0.607701	-0.184439	-0.488106	-0.798128	-0.764958	-0.336266
41FEB6C968	50	male	26	M3	-0.42928	-0.293596	-0.957099	-0.703291	-0.498631	-0.736073	0.628498	0.169089	-0.165248	-0.0739161	0.307464	0.158517	-1.75098
E949491473	50	male	36	M3	0.711762	0.995661	0.11861	-0.0150203	-0.742403	-0.810681	-0.000465418	0.123292	1.80297	1.88916	1.19197	1.20101	-0.0364245
379649D7F9	50	male	25	M1	-0.525808	-0.82921	-1.07077	-0.901921	1.1755	-0.861215	-0.605696	0.735534	-0.342658	0.205262	-0.474036	-0.946398	1.05162
7A2E4C9874	50	male	36	M5	1.46684	1.05768	1.0861	0.268532	0.279967	-0.848649	-0.180876	-0.229841	-0.0928926	0.934998	1.54384	1.11203	-0.121865
5F1DF13D71	50	male	31	M4	0.170422	0.313536	0.242185	0.0437868	0.271552	-0.563923	-0.636564	0.587733	0.563	0.558652	0.562267	0.742946	-0.0689577
DB0BFED713	50	male	29	M3	-0.72428	-0.0108466	-1.12736	-0.56315	-0.406239	-0.778232	0.523766	-0.360796	1.03472	1.03261	0.781301	0.691089	-0.426846
11A2029DB2	50	male	27	M2	-0.304551	-0.326714	0.209324	-0.502404	-0.230751	-1.07654	-0.842626	1.02056	0.179752	0.233257	-0.00551737	-0.0521316	1.13865
8D2F042CDB	50	male	20	B1	-1.24603	-1.55191	-1.77765	-1.34481	-1.67773	-0.510627	0.460302	0.378827	-0.899593	-1.26084	-1.05256	-1.14899	-0.332825
86239BB908	50	male	27	M2	-0.610311	-0.610986	-0.592811	-1.21951	-1.51031	-1.52555	-0.797335	1.04935	-0.236532	-0.823007	-0.179371	-0.247422	0.229258
833F56A66D	50	male	25	M2	-0.427202	-0.546203	-0.721196	-1.18583	-1.42595	-0.806289	0.436486	0.40496	-0.101583	-0.251876	-0.327979	-0.28895	-0.339895
4EB8A5DC24	50	male	34	M4	1.04688	0.895331	0.905734	0.137283	0.658654	-0.402853	0.506094	0.343733	0.593634	1.33052	1.50986	1.35676	0.744832
AB4C05E370	50	male	31	F4	-0.522132	0.843	1.14366	0.616781	-0.120113	0.288086	0.403681	-0.0920886	0.874152	0.383299	0.363863	0.469967	0.618378
9D0420C732	50	male	25	M1	-0.544271	-0.737948	-1.02587	-1.10773	-0.621005	-0.418324	0.306882	0.150178	0.991244	0.740809	-0.303951	-0.364459	0.875992
79A588C741	50	male	25	M1	-0.486274	-0.800008	-0.62503	-1.13265	1.28043	-0.666369	0.00969509	0.250262	0.300942	0.267368	-0.185605	-0.441619	-0.231995
60E05C92ED	50	male	29	M3	-0.367256	-0.0704574	-0.0859549	-0.928314	0.102772	-0.98002	-0.159755	0.15143	0.828343	1.08879	0.219655	0.500817	-0.340434
1ADB42EBF5	50	male	27	M6	-0.106707	-0.574178	-0.118975	-0.049854	-1.12146	-0.627601	-0.795526	0.275604	-1.46777	-1.27326	0.173766	-0.246251	-0.121609
2A91FA862C	50	male	30	M3	-0.0646392	-0.11773	-0.127383	-0.804289	0.10094	-0.961907	0.250553	-0.458334	1.07259	1.38456	0.17281	0.307296	0.44546
DBF2910C2A	50	male	31	M3	-0.672638	0.493921	0.0498317	-0.277221	0.00110038	-0.996115	-0.107157	0.215496	0.978134	0.749281	0.766068	0.976619	-0.0404872
86D44B4B4B	50	male	25	M2	-0.718242	-1.00838	-0.729602	-0.851101	-0.947155	-1.21757	-0.944345	0.690564	0.492846	0.148879	-0.245142	-0.56119	-0.264958
A14DC806E4	50	male	25	B2	0.1344	-0.496367	-0.590264	-0.389989	0.527249	-1.6156	-1.05657	0.839414	-0.468588	-0.0631826	0.498134	-0.0863015	0.952884
0E58ECFDB3	50	male	24	M1	-1.08787	-0.700299	-1.12811	-1.40462	-0.261307	-0.722604	0.874751	-0.435709	0.810438	0.333785	-0.598299	-0.284415	-1.48679
D2F4B3665F	50	male	28	M2	-0.879017	-0.20291	-0.659093	-0.956037	-0.752449	-0.847765	0.346983	0.669362	0.251428	0.0989343	0.00287044	-0.083505	-0.357496
EDBF6BB841	50	male	26	M2	-0.403805	-0.81831	-0.754474	-1.4059	-0.565566	-0.791046	-0.370417	0.628998	0.186156	-0.484719	-0.645369	-0.121173	0.69775
EA3E91364B	50	male	27	M1	-0.185818	-0.619985	-0.577266	-1.16823	0.225956	-1.41643	-0.404423	0.0637549	-0.0742625	0.412306	0.058823	-0.00783544	-0.268599
E3734A347D	50	male	26	M1	-0.0679769	-0.452417	-0.543982	-0.59722	0.0405459	-0.689361	-0.311272	0.167513	-0.0688725	0.0896005	-0.0200525	0.0443512	-0.124256
4ED38B4E06	50	male	26	M6	-0.149412	-0.534629	-0.715382	-0.886083	-1.71152	-1.30248	0.520345	0.36323	-0.893678	-0.6826	0.286463	0.349165	0.207356
BE8F3BEAB4	50	male	27	M2	0.0131746	-0.437145	-0.269965	-0.246513	-0.339026	-0.538978	-0.577307	1.21518	0.103588	0.00573245	0.0240039	0.721014	0.812901
EFA6308686	50	male	38	M4	1.10926	0.834715	0.555293	-0.745767	-0.34014	-1.17846	-0.107794	0.629623	0.889747	1.28537	1.3229	1.10528	0.789011
69BA547818	50	male	29	M3	-0.476638	-0.0427082	0.0300138	-0.38116	-0.916384	-0.537327	0.234034	-0.246737	1.00881	0.5223	0.0783333	0.67223	-0.193252
5FF67EDAC2	50	male	26	M1	-0.657119	-0.559955	-0.308971	-0.859955	0.0137444	-0.0923509	0.30395	-0.051939	0.41576	0.371935	-0.103056	0.0297363	-1.56414
E4F12B7F74	50	male	26	M1	-0.639387	-0.731296	-0.807137	-1.39601	0.103549	-0.294048	0.658271	0.021364	0.631305	0.262873	-0.637666	-0.510386	-0.266606
FE2A294036	50	male	23	M3	-0.536155	-0.787502	-1.24661	-0.978417	-0.451567	-0.976245	-0.0860424	0.698578	-0.0115656	-0.223148	-0.122814	0.116198	-1.631
E4FA1B5174	50	male	34	M3	-0.48388	0.83208	0.514751	-0.391455	-1.11142	-0.930511	0.487088	0.194731	1.22595	0.709324	1.10807	1.17206	0.398862
4AEA4C8EB4	50	male	28	B2	-0.0845611	0.0272884	-0.381328	-0.532143	1.42605	-1.29959	-0.827198	0.0568579	-0.74595	-0.430698	0.591766	-0.00934566	-0.209178
EAB37D9BA2	50	male	30	M3	-0.143096	0.155298	-0.313592	-0.478319	-0.611912	-1.00826	0.376197	0.526361	1.21633	1.04349	0.53585	0.818485	-0.285714
95C98B719B	50	male	21	M1	-1.22725	-1.44889	-1.92428	-1.18229	-1.59275	-0.358342	0.063554	0.340874	-0.458132	-0.749857	-0.826951	-0.929616	-0.448895
ED1692AEAB	50	male	24	M1	-0.189533	-1.06142	-1.03154	-1.23693	-1.24507	-0.480131	0.345913	0.011876	0.247003	-0.139116	-0.581141	-0.134211	0.525697
E5D051D89B	50	male	34	M6	1.32026	0.93886	-0.0426202	-0.573527	-1.64556	-1.58211	-0.700157	0.91364	-0.964078	-0.868595	1.68596	0.824564	3.1614
A25456017A	50	male	24	M1	-1.06192	-1.12349	-1.23397	-1.40529	0.517226	-1.05913	-0.438683	0.283706	0.91451	0.591994	-0.274845	-0.453719	0.0782758
F67DB97DEE	50	male	25	M1	-1.07503	-0.775491	-0.108161	-0.657046	-1.0983	-0.055315	0.475852	0.267147	1.54761	0.890812	-0.575481	-0.0118406	-0.0904923
A560EC7BB3	50	male	26	M1	-0.0901446	-0.260713	-0.336816	0.190139	0.860417	-0.056295	-0.190485	0.548158	0.4073	0.554051	-0.0717832	0.0893817	0.75568
ED8F990C31	50	male	24	M1	0.292758	-0.57713	-0.327394	0.0316778	0.477963	-0.490624	-0.568968	-0.0552507	-0.0652969	0.679646	-0.0177239	-0.102064	0.184084
D187276F4B	50	male	25	M3	0.0998435	-0.297785	-0.831924	-0.798734	-0.717613	-1.10791	0.64209	-0.0934646	-0.423046	-0.303505	0.337641	0.107248	-0.744677
39F7019087	50	male	26	M1	-0.672054	-0.802267	-0.995414	-0.940811	-1.74934	-0.0845851	0.827347	0.566956	0.490286	0.119726	-0.235191	-0.410358	-0.15133
00A219714C	50	male	33	M5	0.70156	0.423197	-0.191559	-0.765923	-0.0809165	-1.07763	-0.521742	0.498664	-0.535508	-0.0891152	0.840274	0.330495	0.81353
5AC8A3EC55	50	male	29	M3	-0.450228	0.080604	-0.00227975	-0.742842	-0.0360816	-0.394069	0.553826	0.381332	0.428047	0.359838	0.369931	0.293047	-0.749789
7D963A0CA6	50	male	26	M2	-0.251276	-0.471167	-0.929063	-1.18359	-0.39974	-1.15466	0.136398	0.0247631	-0.126281	-0.231165	-0.131829	-0.412294	-0.105846
D12B639161	50	male	29	M3	-0.366766	0.146439	0.180018	-0.73106	0.486532	-0.767685	0.310523	-0.106178	0.186563	0.00580184	-0.00714541	0.349217	-0.474265
CDBAE189E0	50	male	24	M1	-1.54921	-0.871796	-1.10616	-1.03408	-0.291661	-0.812639	0.443461	-0.358802	0.640216	-0.0443082	-0.500357	-0.552306	-0.635932
616258476F	50	male	28	M3	0.104089	-0.142433	-0.833227	-0.726248	-0.203287	-0.521893	0.445862	-0.0936107	-0.573542	-0.0464574	0.55424	-0.747217	-1.23694
50D9BE31E7	50	male	25	M6	-0.295131	-0.932883	-0.882936	-0.986887	-1.82798	-0.56118	-0.277872	0.870631	-0.476506	-0.569183	-0.181621	0.0937195	0.785831
4B61121ECE	50	male	27	M3	0.261219	-0.360343	-0.644167	-1.14846	-0.524831	-1.08404	1.03712	-0.824012	0.159262	0.294838	0.189185	0.309512	-1.02755
EEE5EE7EE3	50	male	30	M3	-0.0342102	0.0122901	0.300205	-0.644686	0.9549	-0.661681	0.255561	-0.0262083	1.11813	1.13487	0.35387	1.01286	0.133247
AD97298D4C	50	male	27	M6	0.328062	-0.479457	-0.815183	-1.18682	-0.95746	-1.19925	0.215103	0.657552	-0.763726	-0.91704	0.168555	-0.104009	0.697995
F22A911828	50	male	24	M1	-0.604226	-0.769192	-0.494075	-0.60817	0.710136	-0.0378534	0.754598	-0.123149	1.14045	0.690895	-0.633081	-0.119519	-0.387515
D4EDFE1B31	50	male	26	M1	-0.192613	-0.614666	-1.12934	-0.479731	0.0541866	-0.439453	0.511974	-0.526801	1.51602	1.21126	-0.185588	0.188816	-0.248274
2B2A4C53D6	50	male	22	B1	-0.650532	-1.03846	-1.63248	-0.861156	-0.745175	-0.416392	-0.0827813	1.2911	-1.17849	-1.27318	-0.190472	-0.503751	0.656202
295D0C125D	50	male	40	M5	0.747561	1.60976	-0.323928	0.722511	-0.67062	-0.868969	-0.0214931	0.151032	0.993532	1.58414	2.4275	1.72444	0.589077
5D35B540BE	50	male	23	M1	-0.835096	-0.900025	-1.23141	-1.81374	-0.413978	-1.42183	0.449776	0.460263	0.885515	-0.0131433	-0.708734	-0.56254	-0.210265
732919E754	50	male	28	M3	0.0664672	0.114242	-0.401731	-0.655942	1.12947	-1.1802	0.544643	-0.351132	1.63085	1.80012	0.623798	0.74097	1.01219
158801BBFC	50	male	23	B1	0.175013	-0.851077	-1.02713	-0.580017	-0.466631	0.102878	-0.313199	1.03355	-0.884712	-0.804209	-0.153035	0.153245	-0.179599
4E574E5D76	50	male	23	M1	-0.826875	-1.14685	-1.30415	-1.19797	0.594554	-0.379613	0.64809	-0.199118	1.21042	1.01841	-0.537861	-0.370882	-0.120854
BF7E060E48	50	male	22	M1	-1.16167	-1.4396	-1.3279	-1.63704	-0.453573	-1.22909	0.303971	0.0780482	0.613832	-0.253061	-0.460872	-1.1843	-1.78807
A5F6732DDF	50	male	23	M1	-1.05486	-1.22376	-1.40434	-1.63914	-1.45224	-0.724164	-0.0408556	0.455442	-0.208051	-0.683137	-0.809824	-0.767645	-0.900949
98105851DA	51	male	23	M1	-0.841367	-1.17479	-0.952239	-1.31165	0.684107	-0.494769	0.0259675	0.669325	1.10395	0.864466	-0.993579	-0.793861	-0.137193
D64897F341	51	male	25	M2	-0.782822	-0.839975	0.0327997	-0.281502	-0.87842	-0.0572518	-0.427439	0.444503	0.786795	0.306126	-0.636305	-0.499587	0.985291
6A1B4F16E0	51	male	18	B1	-0.784996	-2.00645	-2.47751	-1.4742	-1.64813	0.1388	0.0647883	0.734627	-0.458794	-0.960664	-1.28593	-1.32479	-0.502832
69EAEB9C01	51	male	27	M3	-0.332335	-0.526607	-0.505887	-1.07066	-0.113882	-1.0352	0.534033	-0.344043	0.456904	0.397135	-0.283057	0.210665	-0.787997
05219D6287	51	male	25	M1	-0.528036	-0.438334	-0.34564	-0.136859	-0.0637294	-0.259006	-0.215235	0.358413	1.42001	1.04134	-0.0150601	0.0274237	0.960812
53FDF84CC0	51	male	24	M1	-0.743182	-0.933042	-1.27086	-0.88302	-0.665914	-0.448108	0.277866	0.530046	0.884992	0.689707	0.0744371	-0.379005	-0.605865
6DEDD9B0A4	51	male	27	M4	0.085918	-0.137845	-0.591908	-0.618071	0.37707	-0.808305	-0.048293	0.5921	0.277505	0.589464	0.341152	0.585899	-0.0867164
4C43CB1BDC	51	male	34	M5	0.703874	0.45852	0.539927	-0.664425	-0.834213	-0.871173	0.489844	0.206147	0.147174	-0.0836005	0.547579	0.903579	0.336557
169EEFC607	51	male	21	M1	-1.93398	-1.29977	-1.86161	-1.62394	-0.385015	-0.414957	0.284733	-0.0499818	1.39686	0.550934	-1.07795	-0.861784	-0.487985
F4811213D8	51	male	31	M3	0.94999	0.128078	0.542343	-0.423057	0.0525482	-0.230827	1.38439	0.217347	0.322678	0.801648	0.499417	0.789374	-0.386864
8D7225CFEF	51	male	27	M2	-0.00440696	-0.429666	-0.788771	-1.37134	-0.814843	-0.90626	0.20265	-0.00184305	0.220278	-0.27974	0.079788	0.300557	0.273202
75B3523056	51	male	25	B1	-0.679375	-0.950486	-0.749261	-1.32117	-0.559374	-0.700953	0.512079	0.117832	-1.08192	-0.991503	-0.662793	-0.348424	-0.123003
97C1A30E05	51	male	31	M3	-0.122025	0.280213	-0.135784	-1.03046	-0.309964	-0.943574	0.500189	-0.0134044	-0.0228662	0.0498399	0.267193	-0.00893661	-0.488173
5BC79C4D50	51	male	25	B1	-0.0512498	-0.646434	-0.786574	-0.413838	0.213523	-0.472178	-0.0544838	0.384015	-0.320276	-0.493986	-0.033881	0.470846	-0.358736
C1E3B704E7	51	male	27	M2	-0.550895	-0.368054	0.0166162	-0.930973	-0.255288	-1.16483	-0.291393	0.528478	0.120376	-0.104507	-0.0947497	0.18594	-0.120989
F09E53CCF2	51	male	27	M4	-0.231971	-0.353392	-0.658016	-1.18396	-0.433916	-1.44538	-0.277947	0.055945	0.0532892	0.346165	-0.00709108	0.140866	-0.0112311
DF3D2F8CE8	51	male	21	M1	-0.438614	-1.23395	-1.581	-0.90228	0.431673	-0.257748	0.286267	0.331352	-0.45741	-0.4208	-0.47596	-0.581899	-0.73771
34E2C43B42	51	male	24	M2	-1.12301	-0.681792	-1.45638	-1.56034	-1.25957	-1.11992	0.205457	0.710807	-0.175472	-0.330496	-0.210429	-0.445968	0.75436
A4CBA1283D	51	male	25	M1	-0.0226262	-0.77869	-0.30768	-0.403871	1.31957	-0.562945	-1.11019	1.20367	-0.000511216	0.269324	0.0120547	-0.172014	-0.0971545
E27A34FBEF	51	male	26	M3	-0.158313	-0.444617	-0.687656	-1.17498	-0.975985	-1.03805	0.604378	-0.281593	0.114457	0.119727	0.401751	0.217343	-1.37503
8A0B10E881	51	male	25	M4	0.170092	-0.44108	-0.31431	-0.629461	-0.013923	-1.00199	0.220279	-0.292391	-0.192592	-0.00272491	0.0850325	0.730108	-0.135388
EA002D2058	51	male	29	M7	0.206962	-0.0459987	0.233668	-0.272264	0.671082	-0.467063	0.319202	-0.657118	0.388603	0.77751	0.186054	0.427166	1.1247
4DFFF19F29	51	male	30	M3	-0.336884	0.0072281	-0.920261	-1.24029	-0.241667	-1.6431	0.8256	0.189203	1.01842	1.14561	0.70363	0.174447	-0.722982
FD4330DAB5	51	male	26	M1	0.0280252	-0.393534	-0.957184	-0.900109	0.755728	-1.41213	-0.274779	0.0553745	0.409545	0.567171	0.325087	0.226821	1.05592
719DBC55C8	51	male	26	M2	-0.527366	-0.484351	-0.428867	-0.722654	-0.00661548	-0.950151	-0.31293	1.08329	-0.0523525	-0.74366	-0.135527	0.352513	0.613869
E0E7E180B4	51	male	40	F4	2.27373	1.99585	2.06078	1.68851	-0.465723	0.563803	-0.0656702	-0.250423	0.405569	1.0112	1.57119	1.93407	0.796626
A0DE8B1EE8	51	male	26	M3	-0.369103	-0.635711	-0.678008	-1.1474	-0.572397	-1.25374	-0.316944	0.647072	0.510425	0.56853	0.201964	-0.0313823	-1.30756
C9640A5351	51	male	20	M1	-0.825783	-1.3506	-1.69359	-0.955995	-0.727066	-0.233753	0.749377	-0.62594	0.592572	0.0943721	-0.579161	-0.76191	-0.367069
A8D3D9930F	51	male	24	M2	-0.641863	-0.78695	-0.265747	-0.790314	-0.659145	-0.458672	0.0836302	0.400314	-0.147946	-0.623347	-0.731983	-0.0342418	0.728965
F4C90506E4	51	male	27	M3	0.309674	-0.320727	-0.257716	-0.823343	-0.343838	-0.902136	0.303265	0.451366	-0.248398	-0.223286	0.0964316	0.675925	-0.594191
CAA7AFAD3A	51	male	31	M4	0.477204	0.629243	-0.0986425	-0.275963	0.410058	-1.41297	-0.703129	-0.143751	0.704249	1.28649	1.03552	0.820254	0.11702
85E82E516E	51	male	24	M1	-0.606248	-0.93162	-0.931646	-0.70009	-0.327156	0.222726	0.567728	0.0340036	1.37582	0.873757	-0.590497	0.10689	0.273967
B2AD9C03FF	51	male	25	M2	-0.123213	-0.88018	-0.682327	-0.50277	-0.391427	-0.508493	-0.251634	1.809	0.388597	0.241512	-0.0688594	-0.0757505	-0.18308
4AEACC4F61	51	male	26	M6	-0.042314	-0.580888	-0.783415	-0.817573	-0.475567	-0.676145	0.184149	-0.23736	-0.834181	-0.667474	-0.0357807	0.0127617	0.547268
EB2975D6CA	51	male	26	M2	-0.472099	-0.592445	-1.21777	-1.57291	-0.726226	-1.16496	-0.163821	0.8911	0.864333	0.0907713	-0.30836	0.148738	-0.247059
B675CB3C3F	51	male	24	M1	-0.765462	-0.787777	-0.917912	-1.51537	0.251173	-0.766251	0.0526821	-0.254178	0.40294	0.252497	-0.630198	-0.131029	0.144053
E5F14CD225	51	male	27	M2	-0.229615	-0.3237	-0.487749	-0.212978	0.0181409	-0.470234	0.13124	0.986239	0.531096	0.0370695	0.380725	0.673322	0.275479
26FE1C6BDF	51	male	25	M1	-0.625393	-0.744055	-0.276944	-0.526359	-0.190876	0.00672007	0.888027	-0.0975957	1.00342	0.809648	-0.180925	-0.59342	-1.22607
3AA9393E25	51	male	25	M6	-0.448041	-0.775862	-1.00664	-1.24001	-1.06869	-0.693617	-0.518902	0.887921	-1.01765	-0.943192	-0.302247	-0.240837	-0.0734054
0AC291582D	51	male	31	M5	0.864913	0.422258	-0.100746	-0.754992	-0.0740706	-1.02207	-0.670506	0.721661	-0.246192	0.204276	0.793424	1.51808	0.328243
F0C0AF072C	51	male	25	M7	0.134517	-0.47991	-0.842223	-0.870443	-0.563158	-0.991401	0.0709778	-0.485998	-0.475258	-0.631297	-0.0466898	0.388224	-0.255308
18095D951B	51	male	28	M1	0.188332	-0.398785	0.0607341	-0.433747	0.777373	-0.959128	-0.727878	0.712472	0.0157613	0.265654	0.101302	0.228936	0.0255289
FFCB7C4C5E	51	male	26	M3	0.206999	-0.390269	-0.805221	-0.724919	-0.552867	-0.183707	1.43453	-0.207749	0.351802	0.443314	0.630849	0.461647	-0.802002
22B20682B6	51	male	23	M1	-0.255	-0.977398	-1.18524	-1.17787	0.977152	-1.53051	-0.642385	0.0934139	-0.434014	-0.63102	-0.361665	-0.748937	0.311196
878F19167D	51	male	27	M2	0.21766	-0.550164	-0.536107	-1.20701	-1.11864	-1.44156	0.02655	0.250737	-0.266422	0.537729	0.255682	0.0169989	-0.204009
CC55D778D5	51	male	24	M3	-0.306273	-0.78537	-0.777832	-0.912267	-0.939084	-0.860488	0.219463	0.0811025	0.235025	0.0637958	-0.216589	-0.0289236	-0.948166
33D379F2D3	51	male	38	M5	2.13137	1.70045	0.95138	0.438886	0.759884	-1.36742	-1.29077	0.293356	0.357099	1.55087	2.16724	2.03429	0.755641
65E569FB2F	51	male	32	M4	1.73141	0.235746	-0.225349	-0.757023	0.083057	-1.08043	0.212535	-0.37124	0.284729	0.85201	0.979668	0.890001	0.0403598
7FEB85720E	51	male	24	M1	-0.623385	-0.800834	-0.59022	-1.22781	-0.210081	-0.871307	0.487614	0.337058	0.901019	0.589217	-0.492873	-0.128778	-0.538559
DF2D0E59AE	51	male	31	M3	0.531661	0.282879	0.691954	-0.455975	0.429845	-0.938474	-0.200265	0.519867	0.610503	0.95236	0.740428	1.08752	-0.988695
0E0EE56B2C	51	male	34	M4	-0.211997	0.50675	0.651395	-0.186078	0.176267	-0.357763	0.16854	0.742736	0.748599	1.07689	0.968616	1.16264	0.513517
2A842A948A	51	male	30	M1	-0.589927	-0.0791304	-0.276302	-0.806571	-0.340815	-0.515957	0.63868	0.140306	0.548049	0.511893	0.350777	0.361426	1.04912
99B9A8B3CF	51	male	32	M4	-0.211952	0.457056	-0.0319732	-0.360347	-0.35016	-1.04448	0.0166205	0.699171	0.284483	0.5079	1.12715	0.700214	1.15802
4AE73256A3	51	male	31	M4	0.857753	0.44963	-0.00587088	-0.353571	0.77403	-1.41762	-0.957603	-0.13498	0.0624806	0.882055	0.849414	1.20937	-0.189723
51662B987B	51	male	33	M4	-0.555004	0.175185	-0.141311	-1.03833	0.179895	-1.7746	-0.351585	0.927574	0.386616	0.575857	0.874434	0.881929	-0.509953
9AAA47471C	51	male	29	M1	-0.340961	-0.064456	0.380159	0.17008	-1.59022	0.571483	0.659757	0.0945352	0.667636	0.461685	0.333698	0.254522	-0.266907
F451D6C6D0	51	male	24	M1	-1.16645	-0.910592	-1.00119	-1.33443	0.279599	-0.621878	-0.0921902	0.376339	-0.278098	-0.371983	-0.674391	-0.788754	-0.540192
8B0F905058	51	male	24	M2	-0.310829	-1.00754	-1.56024	-1.44295	-0.870823	-0.689248	-0.529835	0.530179	-0.287891	-0.403925	-0.378099	0.0400698	-0.580228
F653EE7B8B	51	male	23	M1	-0.580011	-1.08281	-1.03069	-0.976146	-0.189362	0.0600825	1.17415	0.318719	1.47832	0.817892	-0.402869	-0.108457	-1.38362
3248DB71E8	51	male	25	M3	-0.364201	-0.918836	-0.429806	-1.19154	-0.3428	-0.979253	0.783667	-0.618709	1.3795	1.20097	-0.326479	0.189966	-0.568527
3ED4C14D87	51	male	28	M3	0.775553	-0.0208658	0.0968954	0.197257	-0.795746	-0.51202	0.263003	0.418306	1.31952	1.58054	0.608503	0.701544	-0.959685
913AC6B356	51	male	25	M1	-0.45145	-0.593338	-1.12583	-0.850399	0.337175	-0.61562	-0.0468001	-0.195537	0.800457	0.614005	-0.0699407	0.0372676	-0.320438
C2A3ED4748	51	male	23	M1	-0.491725	-0.932389	-0.65861	-0.547743	0.861563	-0.390778	0.17843	0.694946	0.377944	-0.11543	-0.128812	0.205191	-0.717293
A848334457	51	male	26	M1	-0.537944	-0.323852	-0.856366	-1.26977	-1.45663	-0.732902	1.50422	-0.113452	1.41204	0.667385	-0.0124881	0.304487	-0.406717
81B651F471	51	male	32	M5	0.67152	0.333556	0.593812	0.000177615	0.64827	-0.130391	0.162194	0.0456078	0.400764	0.746284	0.824459	1.26888	-0.399795
A8CEC50EA2	51	male	36	M4	0.400569	1.18665	0.0768072	0.0194029	0.109301	-1.45604	-0.841026	0.793469	0.80918	1.16589	2.16214	0.838051	-0.0982875
D64717AE28	51	male	25	M1	-0.417293	-0.812262	-0.805733	-1.32028	0.605081	-0.416217	0.598321	-0.0926906	0.631586	0.34157	-0.775567	-0.00175072	0.429754
7CA29B3292	51	male	33	M3	-0.0110846	0.559266	0.573551	-0.308115	-1.02695	-0.911623	0.221607	-0.151467	1.36837	1.32838	0.641492	0.638264	0.665635
DB52116E37	51	male	28	M4	-0.331604	-0.405313	-0.5042	-0.803848	-0.221331	-0.825635	-0.526487	0.503385	-0.203564	0.115305	0.164713	0.173637	-0.536686
C9B0DDD3EC	51	male	25	M1	-0.473442	-0.575872	-0.69496	-0.683822	1.11532	-0.263539	-0.44737	0.535596	0.062392	0.13088	-0.219729	-0.496475	-0.291698
830F835B9F	51	male	26	M3	-0.80257	-0.293949	-0.612286	-1.02154	-1.21841	-1.05078	0.311686	0.158974	-0.145361	-0.363454	0.120377	0.163924	-1.19395
35C6ED83D1	51	male	27	M1	-0.528472	-0.359996	-0.769621	-1.12304	1.00057	-1.15797	0.0687174	0.241422	0.0706262	0.142411	0.0526863	-0.0246398	-0.209242
DA39D4DEEA	51	male	29	M5	0.815148	0.0986338	0.108662	-0.433757	-0.622469	-1.2409	-0.414644	0.786378	-0.101836	-0.417128	0.683976	0.881887	-0.431107
241AB3B31C	51	male	22	M1	-1.30192	-0.801203	-2.02376	-1.27286	0.0851035	-1.05821	-0.0609128	-0.104856	0.531998	0.170051	-0.0513626	-0.440391	-0.562979
4675272902	51	male	30	M4	0.182757	0.0502774	0.139984	-0.746779	0.128926	-1.48222	-0.0867287	0.418227	0.414251	0.548389	0.446171	0.756991	-0.589752
AF6CB243D7	51	male	27	M3	1.29115	-0.415222	-0.123738	-0.52893	0.033182	-0.742695	-0.0346278	0.548836	0.162788	0.736004	0.40635	0.85471	-0.672299
D8891AA9F4	51	male	27	M3	-0.0790886	-0.572596	-0.583095	-1.09857	-0.284052	-0.688699	0.315257	0.145891	0.754025	0.547969	-0.0201011	0.232043	-1.08816
6E33679245	51	male	26	M2	-0.262746	-0.748523	-1.00104	-1.33287	-0.703041	-0.551675	0.0166592	0.058282	0.264384	0.123216	-0.201895	0.215163	1.12607
C78152033D	51	male	30	M4	0.553698	0.51111	0.296009	0.993956	0.661232	0.222002	-0.560414	0.447907	1.06938	1.26919	0.726527	0.822709	1.63033
9C9FA461D7	51	male	26	M2	-0.199933	-0.708305	-0.727154	-0.785203	-1.38611	-0.246174	0.0395436	0.741243	-0.282513	-0.329689	-0.263221	-0.0757158	0.153317
5AEB6440E2	51	male	32	F3	1.40052	1.41567	0.961383	0.901416	-0.571103	0.304712	-0.722907	1.01261	-0.95871	-0.862989	1.66313	0.911956	0.953531
38A874D092	51	male	25	M3	-0.292868	-0.727373	-0.48589	-0.586425	-1.24121	0.0482453	0.454569	-0.216719	-0.398392	-0.217416	-0.036848	-0.3486	-1.14778
1D6D9835AC	51	male	26	M3	-0.352381	-0.278737	-1.04819	-0.837222	-0.0527204	-0.935905	0.238349	-1.19553	0.382699	0.281516	-0.143086	-0.0420544	-0.994317
271377B871	51	male	23	M1	-0.754159	-1.25987	-1.13555	-1.31811	-0.698192	-0.370318	0.435716	-0.0580191	-0.0335145	-0.393255	-0.46563	0.0264549	-0.488619
1DB97D90F0	51	male	22	M2	-1.01432	-0.830654	-1.1736	-1.29307	-0.00743791	-0.795378	0.241685	0.301604	0.288428	-0.157824	-0.589804	-0.877667	0.390086
743FE71B03	51	male	30	M4	0.90541	0.484731	0.184826	-0.414824	1.37167	-1.09014	-0.760751	0.0633217	0.898244	1.56006	0.949594	1.16629	-0.467672
FDBCF68E1F	51	male	28	M4	-0.52771	-0.0052248	-0.652921	-0.439219	0.478304	-1.50005	-0.909856	0.657304	0.402244	0.824419	0.670443	0.266264	0.352214
73936C5F8F	51	male	25	M1	-1.05391	-0.776008	-0.679642	-0.627173	-0.311219	0.249708	0.775755	-0.46446	0.803708	0.479043	-0.463375	-0.247596	-0.389549
52FD175896	51	male	31	M3	0.665322	0.455951	-0.0849363	-0.532607	0.109124	-0.67375	1.31628	-0.876665	1.47957	1.94981	0.556117	0.984804	-0.583222
10283F9BF7	51	male	25	M1	0.116609	-0.78546	-0.261523	-0.214399	2.2487	-0.340266	-0.858583	0.263552	-0.566391	0.217561	-0.165399	0.167509	-0.446502
15F5B18506	51	male	29	M4	-0.0147376	-0.013535	0.155905	-0.327281	-0.337725	-1.12091	-0.471587	0.868705	0.405896	0.577882	0.590723	0.745505	0.767209
5D5964D80B	51	male	21	M2	-0.563092	-1.18711	-1.15535	-0.932701	-1.92542	-0.314303	0.0634644	0.959012	0.180405	-0.463959	-0.692285	-0.233228	0.387616
C2D2495928	51	male	25	M7	0.617787	-0.736146	-0.813529	-0.394778	-0.145376	-0.627089	-0.154225	0.0868092	0.270003	0.301495	0.299494	0.274975	0.361747
FEC5220546	51	male	29	M1	-0.0520088	-0.109215	0.0334742	-0.619167	1.96034	-1.10449	-0.825605	0.498402	0.193202	0.622239	0.429203	0.618652	0.0989276
D2D1228B9B	51	male	28	M3	-0.391003	-0.266055	-0.556862	-0.595393	-1.46094	-1.18873	-0.459418	0.620542	0.338995	0.577263	0.48916	0.18139	-0.983893
6835F823CD	51	male	24	M3	-0.315377	-0.783654	-1.87554	-1.49405	-0.0114426	-1.23276	0.432175	-0.881477	1.02245	0.341249	-0.276202	0.116301	-0.521321
6C2CD00C6F	51	male	26	M6	-0.596804	-0.0883791	-0.0674564	-0.298127	-0.335283	-0.596773	0.58669	0.242038	-0.19737	-0.494161	0.0650151	-0.117633	0.433611
CDD68D2EF0	51	male	31	M2	0.100204	-0.131882	-0.116248	-1.13232	-0.676951	-1.27833	0.0960214	1.08783	0.152496	0.307428	0.81399	0.0785862	0.880446
CA0E18A567	51	male	31	M4	0.74731	0.386285	0.57984	0.210569	1.03514	-0.43936	0.0334442	0.547277	0.627188	1.41633	0.716486	0.705759	1.00489
4D01B1F9EB	51	male	27	M3	-0.318379	-0.46709	-0.620121	-1.12897	-0.988353	-0.834335	0.390915	0.253651	0.771954	0.237667	0.104334	0.317467	-0.981515
B45FE69796	51	male	28	M5	1.0854	-0.13853	-0.0865025	-0.518102	-1.89818	-1.1611	0.0412599	0.404447	0.572313	0.333527	0.533992	1.37026	-0.698931
7D1DAE67E2	51	male	22	M1	-0.794402	-1.01537	-1.4917	-1.50737	-0.924957	-0.736046	0.0713284	-0.122489	0.26549	0.0891287	-0.650137	-0.796606	-0.518066
629A28FB1F	51	male	30	M2	0.0867644	0.0781395	0.31339	-0.608421	0.270949	-0.169715	0.807591	0.584518	-0.0174907	0.252307	0.271396	0.0725762	0.160011
B981B42B19	51	male	26	M1	0.437683	-0.230243	-1.19784	-1.19603	0.740696	-1.75146	-0.596288	0.251885	1.34266	1.68705	0.605802	0.317985	0.937388
41A391F873	51	male	35	M5	1.22208	1.11349	0.727004	-0.245303	-0.00414962	-0.854513	0.287514	-0.0910196	0.30711	0.893232	1.50769	1.43528	-0.178685
F7D3B79DEC	52	male	26	B1	0.370508	-0.393088	-0.640388	-0.726441	-3.89377	-0.376613	0.949769	0.929344	-0.166559	-0.489311	0.448325	-0.0605234	-0.448761
223A9BE774	52	male	30	M2	0.201565	0.108712	-0.287409	-0.25295	-0.188091	-0.880109	-0.718472	1.69722	0.652205	0.991536	0.819383	0.764411	1.99442
E039D0DDAA	52	male	33	M4	0.90403	0.692375	0.715199	-0.00417844	0.0486106	-1.05611	-0.593582	-0.00730148	1.5865	0.827016	0.711337	0.60389	1.06643
829A9BB526	52	male	24	M1	-0.567485	-0.710823	-0.724812	-1.12552	0.944947	-0.991884	0.143409	0.153376	0.838476	0.760047	-0.476392	0.0121925	-1.0731
C3262FD9BB	52	male	23	M1	-0.736226	-0.77144	-0.557275	-1.15224	-0.575254	-0.732988	-0.43508	0.559726	1.04413	0.886757	-0.483419	-0.686557	-0.237617
74582E1BAF	52	male	23	M1	-1.1461	-1.21539	-1.15008	-1.24816	0.0635832	-0.539834	-0.0997922	0.527949	1.16607	0.00126455	-0.589997	-0.0842868	-0.447014
D396ECFA0B	52	male	31	M5	0.932187	0.472804	0.0609348	-0.270617	-0.751601	-1.36028	0.0978597	0.119269	-0.893322	-0.883236	1.05285	0.281474	0.196542
D95BE02B97	52	male	30	M3	0.124104	-0.171059	-0.405861	-1.08906	0.323033	-0.64594	1.09414	-0.590445	0.878361	0.924388	0.219148	0.499012	-0.533293
DD134BE0EC	52	male	30	M4	-0.133019	0.296375	-0.82475	-0.143981	-0.132123	-1.04613	-0.972381	0.480143	0.230691	0.547479	1.33457	1.18021	-0.540358
716D480A5E	52	male	28	M3	-0.156792	0.0220552	-0.812723	-0.96874	-0.712175	-1.00107	0.813186	-0.726457	0.953017	0.720311	0.130417	0.300446	-0.412062
F881EFC3B0	52	male	29	M3	-0.775137	0.160944	-0.119964	-0.873781	0.109425	-0.72043	0.634557	-0.130144	1.72726	1.31992	0.290809	0.498438	-0.100537
A119067FFB	52	male	26	M1	-0.434462	-0.0913898	-1.50479	-1.14427	0.628847	-1.30098	0.445838	-0.0814011	0.542955	0.766354	0.299652	-0.388202	0.3726
FB34E946AA	52	male	27	B2	1.00536	-0.24098	-0.497385	-0.100434	0.0537292	-0.157374	-0.548653	0.56792	-0.795134	-0.701168	0.228254	0.0359606	1.50329
AA30FC328C	52	male	28	M6	0.100642	-0.0248309	0.912358	0.208507	-0.477252	-0.845013	-1.08332	0.805136	-0.653283	-0.662344	0.471084	0.960501	0.895844
7B93A72173	52	male	26	M1	-0.200803	-0.325919	0.190512	-0.38539	1.24293	-0.4325	-0.143426	0.388844	-0.0808464	0.571628	-0.154259	0.365099	0.480804
B0D8C5834B	52	male	23	M1	0.0777532	-1.01814	-1.68869	-1.22093	0.492553	0.0228797	1.38377	-0.490405	1.36194	1.26736	-0.310123	0.239121	-1.25948
B2FFD1CEC8	52	male	27	M3	-0.121709	-0.269899	-0.133623	-0.809408	-0.572642	-0.586345	1.12462	0.281748	0.955493	0.640758	-0.0445621	0.44388	-0.580633
FB061D956F	52	male	27	M6	-0.476179	-0.415981	-0.213884	-0.799431	-0.447779	-0.561333	-0.217045	0.217601	-0.670053	-0.55596	-0.18032	0.173001	-0.00881156
3AD8950E9B	52	male	27	M2	-0.963332	-0.540688	-0.319037	-0.657208	-0.727513	-0.934545	0.0500806	0.475578	0.711364	0.242588	0.140867	-0.429652	-0.083433
3EF450C221	52	male	23	M1	-0.575485	-0.848585	-1.04003	-0.981098	0.397689	-0.626676	0.439948	-0.126021	-0.0364266	-0.259239	-0.457726	-0.459643	-0.869359
CEAFCB08B2	52	male	29	M4	0.197375	0.0951415	0.412141	-0.327061	0.416026	-0.743091	-0.498079	0.671939	0.532631	0.0632141	0.265907	0.46745	-0.0899622
9943FF3425	52	male	27	M3	0.0985401	-0.211364	-0.926767	-1.13554	1.03151	-1.2725	-0.471765	-1.17331	0.939491	1.10858	-0.065333	0.413076	0.633465
1CF4D0FC43	52	male	28	M2	-0.208529	-0.0503262	-0.266179	-1.23314	-0.942185	-1.15195	0.0948489	0.498643	0.134411	-0.239585	0.0492599	0.099628	-0.535953
7CFC8CA511	52	male	27	M1	0.00265528	-0.788703	-0.768455	-1.76046	0.622056	-0.952172	0.693207	-0.224843	-0.6149	-0.0890419	-0.148158	-0.462106	-0.216738
ED40806621	52	male	25	M1	-0.907637	-0.858177	-1.11163	-1.3103	-1.38082	0.185487	0.758406	0.809549	1.08249	0.506402	-0.654038	-0.637949	0.132519
5E16F5F590	52	male	30	M4	0.731323	0.575509	-0.360519	0.135411	-0.816957	-1.69394	-0.378892	0.607658	0.573017	0.813538	1.4925	0.764898	0.676961
0102F76BBA	52	male	25	M1	-0.420846	-0.539354	-0.20944	-0.429835	-0.580795	-0.283366	0.290431	0.425137	0.714891	0.582495	-0.163801	-0.0969967	-0.70444
BC252F40FB	52	male	30	M3	0.499154	0.301013	-0.201293	-0.54585	-1.41565	-0.957077	0.676171	0.023397	1.20743	1.54261	1.06313	0.428086	-1.61622
919FC90F12	52	male	23	M1	-1.05275	-1.11145	-1.04092	-1.40041	-0.0421427	-0.573692	0.226939	0.350372	-0.440173	-0.599639	-0.367725	-0.533759	-0.622052
929A3BE574	52	male	36	NA	0.994027	1.45291	0.589289	1.22193	-1.5656	1.19805	0.677037	0.159733	-0.163174	0.680796	1.11713	0.698708	1.34126
F3B99CB559	52	male	36	M3	0.310118	1.2594	0.50166	-0.343407	-0.749868	-0.819158	0.225753	-0.848217	1.1904	2.67256	1.37808	1.30333	-0.608878
29D6B6D79B	52	male	29	M3	-0.138352	0.0262756	-0.0428093	-0.0903736	-0.190662	-0.443056	-0.150099	0.140701	0.926242	0.841247	0.515932	1.23032	0.266934
85FFE39A6D	52	male	23	M1	-1.04999	-1.0557	-1.30762	-1.32895	-0.368943	-0.480671	0.180323	0.623985	1.61608	1.18352	-0.567974	-0.60197	1.034
4696F510B5	52	male	24	M1	-0.475444	-0.627506	-0.741989	-0.818569	0.121601	-0.232043	1.03598	-0.304044	1.33387	1.07845	-0.342964	-0.493594	-0.179753
0282307F31	52	male	30	M4	0.314526	0.276635	-0.521572	-0.749102	0.92235	-1.80843	-0.876119	-0.0795745	1.18528	1.33106	0.697058	0.378871	0.4898
A53DDAB21F	52	male	30	M2	0.0506564	-0.128774	-0.290741	-0.669912	-1.04631	-0.994054	0.121178	0.543566	0.374179	0.514693	0.713649	0.0814225	0.319393
7BB3930C75	52	male	30	NA	0.463523	-0.0120727	0.911199	-0.52971	2.0877	-0.898601	-0.0346058	-0.460384	0.794489	1.27728	0.212303	0.649385	-0.784926
FE9F69C849	52	male	28	M3	0.904559	0.0819954	-0.116473	-0.097283	-0.0956923	-0.854163	0.676663	-0.693404	1.2149	1.39066	0.488701	0.463821	-0.82916
6EFD0144CF	52	male	31	M3	0.267094	0.555876	0.966537	0.0587019	0.451104	-0.658889	0.574918	-0.168991	1.18793	1.46357	0.754441	1.31645	-0.627104
85B1A104E3	52	male	27	M3	0.154161	-0.235918	-0.448329	-0.581263	-0.398776	-0.135781	0.151396	-0.110904	0.0136752	0.676698	0.243033	0.332291	-0.918648
D024E529D0	52	male	32	M3	0.336428	0.500107	0.678699	-0.340239	-0.948537	-0.92361	-0.131769	0.521517	1.20994	1.15982	0.864854	0.781571	-0.393981
DB148B36A9	52	male	28	M3	-0.465249	-0.304339	-0.142355	-0.92522	-0.624348	-1.05962	0.279323	-0.00476395	1.21044	1.04583	0.196691	0.0981499	-0.783505
1946C6C762	52	male	25	M1	-0.426604	-0.837289	-1.24321	-1.26244	0.503429	-0.248938	0.681656	-0.704728	0.135222	0.197442	-0.241438	0.239739	-1.60288
0F4978FE27	52	male	26	M3	-0.343975	0.0603677	-0.47876	-0.476765	0.218052	0.0307021	1.28197	-0.817761	1.41722	1.23343	0.223437	-0.20179	-0.0692258
F9E2D01023	52	male	27	M1	0.0901807	-0.179749	-0.542793	-0.906927	1.50278	-0.905768	-0.0596898	-0.0995619	-0.0424629	0.576441	0.194687	-0.252983	-0.446791
C684B7F934	52	male	25	M1	-0.719561	-0.629786	-1.23585	-1.09488	-1.72747	-0.721839	0.344883	-0.0485524	0.258905	0.000346919	-0.131749	-0.653873	-0.321601
7565CC4827	52	male	25	M2	-0.221482	-0.598671	-0.273177	-0.027159	-0.555535	-0.388906	-0.393279	0.207263	1.14746	1.22159	-0.0152129	-0.0712071	1.34399
C4687B3BE3	52	male	36	M5	1.15902	1.15248	0.889891	-0.0296011	-0.687213	-0.947461	-0.0924451	0.114186	1.0523	1.09535	1.3365	2.06097	-0.937644
8A8942B403	52	male	26	M3	-0.413631	-0.493438	0.119556	-0.789012	-0.512807	-1.01319	-0.174646	0.465662	0.669736	0.529609	-0.0294834	-0.0887965	-0.593949
23B6A8E58F	52	male	28	M1	-0.213299	-0.53351	-0.101107	-0.856576	0.0227336	-0.251668	0.37827	0.241463	2.5364	1.83787	-0.479986	0.114335	0.0523257
9AF0A83E89	52	male	34	M5	1.3936	0.973191	0.613988	-0.52873	-1.32942	-0.931962	0.667087	-0.419674	-0.0956642	0.523823	0.904148	0.592174	-0.829237
BE9218FB1E	52	male	25	M3	-0.202036	-0.622986	-0.785893	-0.935226	-0.127275	-0.895127	-0.194458	0.263531	-0.264493	-0.0278944	0.366938	-0.209724	-1.22704
B95E726E14	52	male	20	M1	-1.18147	-1.4514	-1.71445	-1.12802	-0.936987	0.150323	0.425042	0.307102	-0.0482671	-0.782732	-1.01814	-1.27369	-0.215546
179E515045	52	male	26	M1	-0.265463	-0.598731	-1.19222	-0.815784	1.03695	-0.406409	0.0443324	0.0587745	0.767693	0.777704	0.00979077	-0.436971	0.682817
3490B920B4	52	male	24	B1	-0.53407	-0.888059	-0.77581	-1.12352	-1.38189	0.114215	1.32529	0.04865	-0.604894	-0.896141	-0.418685	-0.952711	-1.1809
6093DE0C9F	52	male	26	M3	0.340985	-0.764525	-0.130414	-0.698045	0.121204	-0.627162	-0.244368	0.85528	0.145565	0.411401	-0.0515952	0.406118	-0.964569
1494F50C58	52	male	25	M1	-0.360868	-0.62799	-0.788531	-1.05515	0.0474574	-1.53049	-0.0538312	-0.0111706	-0.0871705	-0.107568	-0.203862	-0.523889	-0.557065
3B6AD801B9	52	male	28	M1	-0.408386	-0.266366	-0.457289	-0.681805	-0.650929	-0.569489	0.643438	-0.259438	1.12171	0.957582	0.245674	0.664923	0.108184
C063EAB5AC	52	male	32	M3	0.449721	0.70012	-0.360722	-0.273559	-0.233615	-1.19153	0.298952	-0.186436	0.96634	1.06605	1.51442	1.44445	-1.62394
99ACFB7EF0	52	male	29	M4	0.165948	0.169825	-0.0916673	-0.333046	-0.536641	-1.23746	-0.489576	0.791051	0.710219	0.654256	0.720434	0.563393	0.797702
8D7F012263	52	male	33	M4	0.328564	0.672428	0.13945	-0.674425	0.103242	-1.42264	-0.161181	-0.602404	0.298442	1.00779	0.671501	0.156035	-0.152879
BC6851FD0C	52	male	32	M5	-0.280948	0.730313	0.544796	-0.189974	0.199167	-0.682712	-0.16745	-0.239472	0.250938	0.401853	0.487877	1.26619	0.133009
5C85E39FD7	52	male	26	M2	0.0891722	-0.182139	-0.856308	-0.557882	-0.956634	-0.436364	0.553835	0.139808	-0.0343041	-0.0585135	0.489337	-0.0910797	0.100224
AA9BC11DD1	52	male	23	B1	-0.654887	-1.00299	-1.12254	-0.71803	-1.25469	-0.166842	-0.0215534	1.33096	-0.566103	-0.852151	-0.391653	-1.03588	0.394974
A8BFB6EAC9	52	male	25	M2	-0.259887	-0.494263	-0.640492	-0.592485	0.300659	0.14652	0.420752	0.459638	-0.113812	-0.451804	-0.406421	-0.337406	0.951091
10C3963E02	52	male	26	M1	0.0194022	-0.473891	-1.00701	-1.1061	0.103062	-0.779224	0.401952	0.119513	0.301323	0.257519	-0.207371	0.23292	-0.0626392
0531FB8700	52	male	32	M4	0.656459	0.419187	0.411627	0.196039	1.46107	-1.08704	-1.00893	0.449474	0.662328	1.43138	1.18666	1.40109	0.306018
5FACBB039A	52	male	28	M6	1.06549	-0.0252915	-0.0115875	-0.451671	-2.15679	-1.23772	-1.3913	1.14309	-2.10441	-2.07322	0.972534	0.0415977	1.0355
4B64434C03	52	male	23	M1	-0.607861	-0.843659	-1.6759	-1.17998	0.752209	-0.500231	0.147507	0.0717511	0.100496	0.136392	-0.578196	0.117989	-0.688486
34B2C0F02E	52	male	26	M1	-0.757123	-0.861765	-0.822627	-1.63505	-0.734814	-0.747791	0.00749828	0.69431	0.537113	0.44078	-0.362611	-0.721155	-0.0522871
666E55A52D	52	male	33	M4	0.25135	0.826255	0.554295	-0.190793	-0.0107566	-0.775101	-0.491771	0.741913	0.69704	0.660828	0.980872	1.53918	0.814934
FA37572BA6	52	male	28	M2	0.190516	-0.307968	0.551894	-0.673242	-0.439568	-0.755335	-0.148814	1.25738	0.140302	-0.0782714	0.0100176	0.32675	0.149946
5529E152D6	52	male	21	M2	0.394072	-1.26309	-1.47256	-0.645164	0.428439	-0.294331	-1.28216	1.64579	0.648171	-0.31368	-0.806222	0.360811	0.57494
368F3B4813	52	male	32	M3	0.672083	0.652247	-0.636525	-1.02718	-0.36836	-1.64418	0.916055	-0.251429	0.798168	1.06033	1.40297	1.05969	-1.44627
EFF9E361B5	52	male	24	M1	0.449943	-0.8457	-0.485043	-0.230784	2.01226	0.210694	0.229777	0.349605	0.776246	1.28755	-0.128968	0.143453	0.110906
A6F30F9139	52	male	24	M2	-0.116493	-0.837414	-0.615913	-1.2596	-1.17886	-1.01923	-0.100517	0.551668	-0.0914099	-0.203466	-0.648317	-0.383877	-0.0251486
76CCAB837D	52	male	29	M4	0.567572	0.202264	0.713025	0.558047	-0.214239	0.132234	-0.340033	0.436658	0.82415	0.868766	0.330424	0.837905	0.487119
CB5CA3A73D	52	male	27	M1	-0.39892	-0.293789	-0.381684	-0.209805	-1.28522	-0.459827	0.530299	-0.00573023	1.25191	0.639959	-0.351289	0.367684	0.150094
C4A70D5FF4	52	male	22	M6	-0.0563313	-1.00752	-1.30555	-1.23895	-0.154125	-0.618326	-0.505525	0.881353	-1.13729	-1.4465	-0.234065	-0.333984	0.339216
5A1ADC670B	52	male	25	M3	-0.806984	-0.432364	-0.640768	-0.377088	0.433451	-0.259235	0.132973	-0.74773	0.96925	0.764395	-0.132874	-0.102092	-0.942714
3B087DE304	52	male	26	M1	-0.455063	-0.503834	-0.68895	-1.01804	0.496327	-0.752593	0.474659	0.0748924	1.28281	1.39341	0.0152664	-0.0953662	-0.930391
7FA125FF99	52	male	22	M1	-0.506893	-0.805147	-1.5368	-1.295	-1.72968	-0.400945	0.615148	0.129526	-0.42794	-0.791847	-0.636943	-0.58771	0.313208
44CAE276AC	52	male	25	M6	0.08556	-0.82159	-0.504754	-0.667553	-1.56045	-0.925385	-0.765213	1.38485	-0.376279	-0.251743	-0.0453334	0.145611	1.24265
9BF9344CAA	52	male	27	M2	-0.787689	-0.24817	-0.626072	-0.496348	-1.23243	-0.692882	0.540445	0.538729	0.445445	0.131123	0.416745	-0.00634305	0.173156
9848DF55FD	52	male	28	M3	-0.0386834	-0.372472	-0.258187	-0.589942	-0.284816	-0.275028	1.18729	-0.16273	1.57805	1.55982	0.382499	0.341301	-1.60783
C20F2F8B32	52	male	28	M3	0.00710217	0.083471	-0.0910938	-0.149197	-1.05467	-0.761802	0.287527	0.629515	0.353666	0.499012	0.834532	1.02751	-1.47068
586BAF4EE3	52	male	28	M1	-0.632737	-0.3353	-0.315196	-0.816067	-0.354929	-0.333788	1.04692	-0.170425	0.118176	-0.220431	-0.155177	0.154568	-0.691813
9A67615F98	52	male	23	M2	-0.931619	-1.13906	-1.27318	-0.629098	-0.773599	0.179245	-0.622636	1.49991	0.535393	-0.0431485	-0.760961	-0.548415	0.780026
7C31527127	52	male	27	M3	-0.308266	-0.345006	-0.428205	-0.692819	-0.41569	-1.10706	0.0651891	0.249462	1.28424	0.638002	0.223915	0.315364	-0.218324
03B07456DF	52	male	27	M3	-0.48727	-0.176375	0.245123	-0.505131	0.880109	-1.29124	0.0569679	0.0579433	1.07445	0.924456	0.373172	0.571099	-0.55877
977343E328	52	male	33	M2	0.0577427	0.685207	-0.485325	-0.886419	-1.01139	-1.32505	0.292061	0.284085	0.909052	0.828231	0.779521	0.338055	0.465622
C48EB7158E	52	male	41	M5	1.37979	2.00761	1.35512	0.31427	-0.719592	-1.27462	-0.490219	1.05481	0.891497	1.06061	1.97107	1.74284	0.402916
05E76EF80B	52	male	25	M1	-0.926732	-0.755269	-0.721383	-0.997738	-0.0690004	-0.445539	-0.0752072	0.267212	1.27075	1.07692	-0.357933	-0.191279	0.570249
2654AD3EC9	52	male	35	M4	0.293041	0.891622	0.723246	-0.281299	0.936362	-1.05578	-0.519442	0.493789	0.215884	0.339516	1.06427	0.885359	0.559851
85C1BC95A4	52	male	28	M2	-0.273982	-0.331741	-0.580707	-1.36468	-0.226164	-0.783068	0.564423	0.199413	-0.13737	-0.568058	-0.396303	-0.227533	2.27757
AC302E0772	52	male	25	M1	0.130528	-0.380628	-0.88084	-0.719341	1.5365	-1.53928	-0.713946	0.673411	-0.313565	0.171727	0.144505	0.327495	-0.206473
4408354700000000	53	male	24	M1	-0.760805	-0.81143	-1.15938	-1.83433	0.139723	-0.747786	1.43552	-0.507439	1.11667	0.522302	-0.65642	-0.568751	-1.15441
FFDB9236F2	53	male	27	M2	-0.66418	-0.598238	-0.368555	-0.699516	0.0438406	-0.723047	0.669806	0.651893	0.305724	0.114581	0.129968	0.0574285	-0.292498
7DAE9954B4	53	male	30	M3	0.293249	0.273242	-0.152457	-0.30901	0.593141	-0.578698	0.134232	-0.0460611	1.33839	1.81541	0.557997	0.958564	0.0926927
F819BEE42A	53	male	29	M3	-0.258288	-0.160813	-0.621982	-1.29904	-0.444384	-1.28518	0.50485	-0.746528	-0.315096	0.0233988	0.498113	0.259854	-1.48797
2CDADBB0CB	53	male	31	M5	0.499667	0.539469	0.862479	-0.222061	0.262729	-0.891852	0.301228	0.223458	-0.203028	-0.0138622	0.846822	0.888862	-0.0955588
DF03B9A66C	53	male	26	B2	0.137099	-0.344681	-0.108089	-0.360961	0.752335	-0.675494	0.00760128	0.347175	-1.20922	-0.556217	0.183015	0.416315	0.935861
6731BA208B	53	male	37	M5	1.21704	1.16579	0.424738	-0.163744	-0.571983	-1.73731	0.0207858	0.262393	0.310034	0.381091	1.81407	1.46809	0.593131
A2DB3F22BD	53	male	24	M1	-0.488208	-1.06882	-0.741366	-1.34177	1.02369	-0.721401	0.77223	-0.692926	0.347385	-0.0268955	-0.783295	0.022012	-0.717727
8E93E68848	53	male	38	M5	1.23313	1.32772	1.01647	0.318943	0.326207	-0.8334	0.363682	-1.52884	0.560932	1.2512	1.5737	1.28979	-1.01779
E13730DBF4	53	male	29	M6	-0.0570432	-0.217364	0.102502	-0.781589	-1.16896	-0.996305	-0.180515	0.795929	-0.589873	-0.781929	0.0832084	-0.0723843	0.855284
75E8D855A5	53	male	29	M4	0.798409	0.135438	-0.64956	-0.505093	-0.0693377	-1.14559	-0.376267	0.830536	-0.179564	0.377754	1.053	0.8876	0.872252
B74AFF6F32	53	male	33	M4	0.206916	0.402838	-0.252607	-0.495306	-0.0871916	-1.03126	-0.0141147	0.318346	0.301849	0.358958	0.760995	0.632984	0.0323947
B0890BB5F9	53	male	26	M3	-0.618722	-0.517361	-1.11388	-1.16016	-0.445234	-0.59779	0.85172	0.118874	1.05821	0.760961	0.31834	-0.10873	-1.31783
7BB83D6DB2	53	male	36	M5	2.14259	1.57037	0.701958	0.375604	-0.526894	-0.301238	-0.0731965	0.0354675	-0.961711	0.45635	1.58187	1.42245	-0.435368
6F52419FA7	53	male	31	M5	-0.787002	-0.0369325	0.314427	-0.64973	-0.455162	-0.542358	0.0324899	0.00645557	-0.0195679	-0.413146	0.366658	0.828402	-0.69063
A837E22987	53	male	32	M2	0.286764	0.0879857	0.144787	-1.15743	-2.04762	-0.92454	0.734718	0.271809	0.323645	-0.0783712	0.109023	1.02008	0.316056
9AEB860E63	53	male	30	M5	0.326865	0.155777	-0.00496155	-0.566257	-0.962862	-0.9614	0.337624	0.0758127	-0.351092	-0.00206177	0.794943	0.655185	-0.800267
85FD0585E4	53	male	25	M1	-0.21659	-0.432485	-1.24579	-1.18696	-0.343207	-0.71134	0.486294	0.0885065	1.46144	1.2933	-0.0225508	-0.00837625	0.861198
2E22F2CF7D	53	male	29	M3	0.147087	-0.106392	-0.844144	-0.288289	-1.27258	-0.0668389	0.3837	-0.351651	1.61928	1.69479	0.523761	0.606911	-0.45358
F4511EACAB	53	male	31	F5	0.48788	1.21825	0.612932	1.52365	1.67461	1.1292	0.680089	-1.69328	0.709751	1.23544	0.764784	1.35165	0.628816
5173AF6CCC	53	male	27	M2	0.357984	-0.426633	-0.640492	-0.596176	-0.983833	-1.04637	-0.389733	1.20577	0.868972	0.912804	0.241097	0.22444	0.441357
B7F4E6F780	53	male	21	M1	-1.77664	-1.06194	-1.65258	-1.3406	-0.585134	-0.338779	1.27914	-0.39155	1.3584	0.417643	-0.726901	-0.845893	-0.405645
C0882960A8	53	male	33	M3	0.710886	0.620872	0.568595	0.05767	-0.825459	-0.618432	-0.0995451	0.0270132	1.10483	1.33457	0.848348	1.12264	-0.941431
CCCCD1D964	53	male	30	M7	-0.0316375	0.200737	-0.203033	-1.03129	-0.347339	-1.45102	0.392315	-0.719079	0.835717	0.773903	0.299141	0.36998	0.736021
EFBE27382A	53	male	30	M5	0.377238	0.0759273	0.0416943	-0.839394	-0.801577	-0.87094	0.477425	0.507284	-0.333899	-0.172742	0.44098	0.369129	-0.207531
D473FC0705	53	male	18	B1	-0.941197	-1.57702	-2.29255	-1.25708	-1.25576	0.310021	0.885375	-0.0444957	-1.09724	-1.67198	-1.11243	-1.06513	0.0584858
4.0398e+79	53	male	31	M6	0.759457	0.685168	-0.529089	-0.669882	-0.756479	-1.11285	0.521524	0.162634	0.445375	0.373112	0.767673	0.619371	2.10852
FAFAEE5DB8	53	male	31	M5	0.0376129	0.21672	0.135656	-0.726911	-0.957949	-1.27005	0.0416747	1.32396	-0.766758	-0.562421	0.817678	0.695472	-0.49828
7C6BCDAD63	53	male	25	M1	-0.934344	-0.866192	-0.286073	-1.00779	0.0847886	-0.531652	0.87984	-0.410411	1.05769	0.794925	-0.11935	-1.05891	-0.807832
2AE52AD461	53	male	27	M3	-0.459738	-0.345564	-0.794152	-1.09174	0.0552535	-0.901101	-0.226399	0.264705	0.531264	0.740913	0.313972	1.0323	-0.566098
B8C57F22DE	53	male	25	M2	-0.365589	-0.675083	-0.908289	-1.30126	-0.44428	-1.27056	-0.236097	0.0576219	0.1583	-0.180295	-0.0140763	-0.530485	-0.18848
EABCEED7BC	53	male	33	M4	0.534903	0.888545	0.503662	-0.015329	1.2022	-1.20761	-1.08165	0.781435	0.239592	0.450455	1.59876	1.07823	0.228529
00B9292984	53	male	29	M6	0.678933	0.330751	-0.476368	-0.115299	-1.01054	-0.579763	0.423337	0.0378453	-0.433142	-0.00777238	0.901867	0.890237	1.08583
AFC99FAA7D	53	male	25	M1	-0.100635	-0.602408	-0.974116	-0.989038	0.424947	-0.680516	0.505332	0.222433	0.0114422	0.430612	-0.046815	-0.184846	0.573965
1A181BD30A	53	male	31	M4	0.144817	0.467853	-0.375343	0.00795213	-0.282891	-0.819966	-0.780985	1.25548	0.38953	0.587127	1.41793	0.828325	0.855846
03533C88BF	53	male	26	M1	-0.581161	-0.425418	-0.652059	-1.02605	-1.45144	-0.734941	0.361919	0.516648	1.07765	0.750268	-0.232422	-0.454525	-0.518081
A206D8B70D	53	male	29	M4	-0.299651	-0.147861	-0.0106247	-0.65159	-0.548892	-1.24247	-0.655098	1.11541	0.0495712	0.369868	0.610827	0.509075	0.597072
C1A02D032C	53	male	23	M1	-0.822208	-0.62297	-1.51308	-0.879592	-0.6942	-0.945756	0.870095	-1.85541	0.895369	-0.335826	-0.350842	-0.128925	-0.471097
153C514953	53	male	29	M3	-0.015494	-0.0020215	-0.711912	-0.842178	0.365093	-0.235938	0.63229	-0.21039	1.22984	1.2148	0.540048	0.375227	-0.379813
D577CBF884	53	male	27	M3	-0.536905	-0.503332	-0.747617	-0.976422	-0.56053	-1.02351	0.254584	0.217422	1.0994	0.644515	0.0721855	0.225946	-0.743457
6129A8C5FF	53	male	32	M2	-0.267474	0.142141	-0.377375	-0.704841	-1.5347	-0.972639	0.954855	1.01128	0.249204	-0.0641984	0.895655	0.56119	1.00036
FBE3C8F57D	53	male	24	M1	-0.567977	-1.0329	-1.17693	-1.58649	-0.665302	-0.951573	1.33804	0.0746804	1.08196	1.00973	-0.0176217	-0.513129	-1.21113
76ECD3A41E	53	male	32	M5	1.64103	0.909418	0.495116	-0.0317267	-1.37938	-0.950652	-0.454442	0.294014	-0.730269	-0.352671	1.28352	0.654921	-0.356024
4D661F659A	53	male	30	M3	0.331759	0.104901	-0.339178	-0.859736	-0.354793	-1.53756	0.0733651	-0.126651	1.08366	1.14984	0.887662	0.768604	-1.3126
925D011E75	53	male	28	M3	-0.364872	-0.0507942	-0.247212	-0.826312	-0.686425	-0.711641	1.47677	0.385042	0.111879	-0.152662	0.400388	-0.197649	-0.888582
2DD0AB3F04	53	male	34	M1	-0.170536	0.630924	0.676339	-0.569236	-1.1128	-0.380494	0.940545	-0.0298726	1.22571	1.10479	0.280685	0.615738	1.27806
179AA48C9D	53	male	30	M3	0.610568	0.460567	-0.567945	-0.408959	-1.15929	-0.415123	1.22407	-1.14925	-0.319508	0.882582	0.763652	0.20354	-0.504599
AC7C322A78	53	male	23	M1	-0.417113	-0.972838	-0.986505	-1.01279	0.824663	-0.591365	0.111134	0.343756	0.115057	0.0656783	-0.453174	-0.636122	-0.349535
8597FD329F	53	male	34	M4	0.235547	0.65662	-0.0110142	-0.246538	-0.933943	-1.16585	-0.0929952	0.819076	0.996896	1.47342	1.54491	1.38322	0.265141
9E69783429	53	male	29	B2	0.960899	0.042245	-0.501736	-0.409124	-0.147295	-0.909537	-1.53761	0.819283	-1.05094	-0.32444	0.823926	0.548687	0.886048
126522F685	53	male	25	M3	-0.275701	-0.672567	-1.05551	-1.35987	-0.38338	-1.33621	0.345019	-0.00833836	-0.607037	-0.362007	-0.205532	-0.218754	-0.919091
0CF51E62DB	53	male	29	M5	1.39117	-0.0032156	0.180459	0.142533	-1.1318	-0.327608	0.137525	0.0978318	0.675266	0.622624	0.5976	0.606076	0.278383
5B5D932C3E	53	male	24	M2	-0.698973	-0.991858	-0.851667	-1.33492	-0.330494	-1.37423	-0.244001	1.05085	0.751496	0.614946	0.0176177	-0.165117	-0.330688
E3D51CFE1B	53	male	20	B1	-1.28722	-1.34944	-1.47497	-0.688093	-0.236181	-0.297102	-0.614055	0.813207	-0.347085	-0.449921	-0.444544	-0.398424	-0.314076
D5FD568889	53	male	28	M4	1.04801	0.373216	-1.10524	-0.0459586	0.0185588	-1.06882	-1.14053	-0.0485956	-0.0594107	0.170765	1.33021	0.525598	-0.509195
8E7673137A	53	male	29	M1	-0.801456	0.102597	-0.317754	-0.481301	-1.10171	-0.628011	0.237509	-0.0556799	1.25498	0.658831	0.105383	0.192512	0.721252
66D02806B1	53	male	35	M5	1.54596	1.5684	0.285193	0.293715	0.485404	-0.0280605	0.594431	-0.547524	0.0437764	0.497377	1.42552	1.15401	0.587824
1FA532B1F6	53	male	30	M6	0.26727	0.112632	0.624977	-0.555338	0.249147	-0.868326	-0.572209	1.11237	0.217355	0.528017	0.429393	1.26823	1.56073
962F03D972	53	male	30	M5	1.02871	0.136839	-0.540777	-0.764558	-0.507788	-0.717402	0.379001	0.0924938	-0.262404	0.720734	0.933021	0.830739	0.276114
F8DB07E16E	53	male	25	M1	-0.513491	-0.9887	-0.859311	-0.932414	-0.70148	-0.0520821	0.400294	0.554608	0.0505236	-0.249311	-0.260684	-0.449761	-0.304482
E5B01F7600	53	male	19	M1	-1.3807	-1.55475	-1.83893	-1.04572	-2.12683	0.364932	0.73689	0.346363	0.0976691	-0.762807	-1.32995	-1.49352	1.17058
CB9BAD8519	53	male	26	M3	-0.642337	-0.391337	-1.01635	-1.27538	-0.130815	-1.37085	-0.273227	-0.214205	1.07832	0.700803	0.1533	0.296301	-0.534731
C43A822917	53	male	22	M1	-1.27468	-1.18939	-1.68911	-1.50386	-0.228534	-0.573487	0.292955	0.221495	0.703961	0.25431	-0.787973	-0.833602	0.477732
4EBE2093BB	53	male	32	M5	0.2524	0.447118	0.988712	-0.617604	-0.879651	-1.09715	0.121057	0.218341	-0.275491	-0.0486522	0.174948	0.430297	0.856573
3149ECAEC5	53	male	35	M3	0.0471104	1.3013	0.959983	0.655029	-0.188936	-0.410397	0.496664	-0.762053	1.20331	1.68726	1.33014	1.28929	0.354822
195DF15085	53	male	30	M3	-0.0512153	-0.0560649	-0.668276	-0.913771	0.0892233	-0.564512	1.07719	-0.613386	0.816683	1.02157	0.272387	0.518119	0.571245
12EA8716F5	53	male	25	M1	-0.528594	-0.370216	-0.903427	-0.778219	1.0674	-1.23092	-0.696017	0.0117646	0.37587	0.680587	0.1263	-0.139414	-0.234267
5EC9AFD985	53	male	26	M2	-0.471841	-0.684962	-1.33891	-1.36283	-0.374283	-0.861595	0.0848335	0.309042	-0.334939	-0.460301	-0.17106	0.472711	-0.843582
19546BF45C	53	male	26	M3	-0.628542	-0.542662	-0.601417	-0.799305	-0.809993	-0.4175	1.26638	-0.0938692	1.3413	0.917903	0.315064	0.0972144	-1.57665
2770341158	53	male	25	M1	-0.382809	-0.482708	-1.3083	-0.824726	0.594922	-0.842846	-0.324285	0.180945	-0.630494	-0.59977	-0.0730549	-0.239976	0.205809
67E4974B53	53	male	32	M3	0.628861	0.224048	0.672081	-0.44547	-0.0374462	-0.84071	-0.0812211	0.573162	0.562723	0.799299	0.617965	1.37154	-1.20173
7ABC791887	53	male	32	M5	1.04712	0.940224	1.08508	0.669844	0.822979	-0.299372	-1.07911	0.722582	0.199435	0.31923	1.2114	1.19822	0.6064
37A8D7E6E1	53	male	28	M1	-0.10515	-0.406306	-0.61457	-1.10137	0.734664	-0.772089	0.357676	-0.123937	0.63136	0.914412	-0.115014	-0.419151	0.342537
B361F89D4D	53	male	28	M2	0.0995451	-0.26672	-0.673097	-0.862494	-1.36286	-0.311239	0.475092	0.410588	-0.366062	0.236946	0.438035	-0.0563251	0.138859
03FFFBA9DA	53	male	24	M1	-0.702272	-0.701625	-1.12722	-1.18971	1.30279	-1.46651	-0.539335	-0.292995	0.856965	0.74719	0.0150227	-0.228216	-0.813167
E42B8B657E	53	male	27	M6	1.17681	0.157401	-0.70868	-0.215205	-0.852416	-0.74982	-0.147136	-0.177956	-0.813613	-0.391817	0.476356	-0.0467349	0.5342
EDF3C6360A	53	male	33	M4	0.285203	0.427063	0.380365	-0.21688	1.09997	-1.15056	-0.490657	1.44607	1.43362	1.78683	1.2264	0.879227	0.85617
9F5A76839C	53	male	23	M1	-1.3084	-1.20933	-1.04576	-1.64297	-0.465456	-0.992784	0.178939	0.165075	0.301338	-0.169824	-0.864324	-0.788028	-0.558741
189BBE3C41	53	male	34	M5	0.727273	0.610134	0.549405	-0.246306	-1.28114	-1.48659	-0.0661857	0.740328	0.255212	0.562736	1.49171	0.733922	0.601551
F701D7CB8D	53	male	30	M5	1.07282	0.516136	0.4453	0.106866	-0.209548	-0.768881	-0.439618	0.142783	0.345713	-0.00125628	0.47237	1.28844	1.66259
9.79634e+80	53	male	24	M2	-0.773178	-0.780814	-0.675251	-0.807283	0.200545	-0.518416	-0.136059	0.371635	-0.273525	-0.504477	-0.288791	-0.138929	0.371679
E281F4EA22	53	male	28	M6	-0.534236	-0.11077	0.588083	-0.691469	-0.470829	-0.836101	0.133033	0.852016	-0.77374	-0.889448	0.178562	0.22093	0.473405
4CE17B6BF2	53	male	25	M2	-0.252333	-0.690242	-0.964573	-1.1707	-1.13128	-0.920801	0.249818	0.465313	-0.197008	-0.46794	-0.135242	-0.364203	-0.46243
5972FBAFBE	53	male	27	M5	0.512964	-0.0330742	-0.375495	-1.06609	-0.232064	-1.25521	-0.0792932	0.114393	-0.891597	-0.235052	0.473693	0.307401	0.222044
D71B5738DB	53	male	27	M3	0.303579	-0.0703648	-0.904071	-0.731061	-0.100536	-0.544849	0.733528	-1.48426	0.460438	0.476466	0.328518	0.312509	-0.282635
F7780BD9EA	53	male	23	M1	-0.00865461	-0.753274	-1.22026	-0.844436	0.728793	0.47831	0.744607	-0.130694	-0.118188	-0.255634	-0.361209	-0.0561698	-0.700185
23EFF2C1C7	53	male	23	M1	-0.952457	-1.09908	-0.794698	-0.901222	0.0675038	-0.231191	0.499918	0.143364	0.00143154	-0.162387	-0.765958	-0.523075	-0.5147
5670E2CFD0	53	male	30	M5	0.323819	0.263868	-0.177336	-0.393092	-0.50142	-1.50313	-0.31902	0.645409	-0.404886	-0.247995	0.764736	0.502154	0.04092
28FCB0A1F0	53	male	25	M2	-0.487586	-0.840137	-0.652846	-0.966262	-0.786853	-1.08284	-0.0833694	0.723383	-0.554222	-0.33989	-0.244021	-0.0928187	-0.19435
18ECC4B1D8	53	male	25	M6	-0.498926	-0.64739	-0.834375	-0.683167	-0.838922	-0.566842	-0.413174	0.855524	-0.823373	-1.05548	-0.304689	-0.267721	0.649914
8E2F231D20	53	male	24	M2	-0.455111	-0.739539	-1.05356	-0.627769	-0.117488	-0.617895	0.0123842	0.26647	0.102591	0.181375	-0.229481	0.371337	0.249291
D1C0B07E28	53	male	35	M3	0.193444	0.772606	0.298801	-0.16994	0.230708	-0.666406	0.674658	-0.401335	2.15888	2.12417	0.669374	1.34914	-0.479789
9AA3915987	53	male	24	B2	-0.183428	-0.729456	-0.0978011	-0.580434	0.405004	-0.680231	-0.963735	0.612646	-0.641141	-0.342867	-0.317353	0.262915	0.433741
09C25944BE	53	male	24	M1	-0.804158	-0.688091	-0.710573	-0.878589	0.672354	-0.339717	0.265451	-0.423378	0.000150382	0.107332	-0.0864227	-0.463201	-1.11779
56CA2DCCAD	53	male	26	M1	-0.652279	-0.73014	-1.14894	-1.48277	-1.19979	-0.947125	0.765423	-0.0396153	-0.650973	-0.740457	0.0935686	-0.527219	-1.20612
3667970822	54	male	28	M7	0.811262	0.215069	-0.522877	-0.39077	0.0911917	-0.97476	0.279745	-0.0390928	0.847664	1.28642	0.772187	0.265609	0.805131
CF89FC2FB0	54	male	27	M2	-0.764799	-0.446669	-1.18125	-0.991225	-1.55664	-0.979028	0.164897	0.847932	-0.0999182	-0.381681	0.135995	0.135539	-0.249477
3DE237A5F9	54	male	26	M2	-0.524235	-0.0575212	-0.383532	-0.490397	-0.820589	-0.969549	-0.386664	0.74385	0.43039	0.075181	0.532511	0.590967	-0.049008
91BFCFCE2F	54	male	40	M4	0.845246	1.73159	0.128304	-0.231897	0.139686	-1.49944	-0.536652	0.976888	0.604186	1.30295	2.29332	1.59518	1.24815
544372C741	54	male	27	M6	1.33219	-0.404906	-0.220013	-0.655062	-1.72748	-0.723462	-0.57421	1.0689	-1.37184	-1.77557	0.155903	0.141945	0.289952
CFB6987DAD	54	male	31	M4	0.597563	-0.00268952	0.0413741	-1.10676	-0.26939	-1.18673	0.514778	0.161096	0.295748	0.581586	0.479556	0.477522	0.279118
07B7E93B08	54	male	27	M1	-0.116816	-0.70293	-0.0981034	-0.644366	0.0591771	-0.00763075	0.563327	-0.104284	2.20322	1.99835	-0.229212	-0.189816	-0.482946
019D6C9297	54	male	31	M3	-0.000723027	0.504975	0.0138109	-0.643125	-0.459947	-1.08832	0.55879	0.0176556	0.561479	0.605073	0.80575	0.792336	-0.416755
6F0D79617A	54	male	31	M4	-0.0580168	0.694528	-0.289539	-0.236425	0.309588	-1.5886	-0.508902	0.452271	-0.0863565	-0.132488	1.07233	0.604469	0.465707
06F1F00179	54	male	18	M1	-1.90219	-1.77743	-2.07517	-1.36946	-0.771224	0.74344	1.48727	0.274612	1.77275	0.0398039	-1.55715	-1.23241	-1.60851
F0EF1FF107	54	male	31	M3	0.231125	0.297131	0.790229	0.341832	1.12077	-0.399333	0.560569	-0.356523	0.970514	1.32417	1.05034	1.22238	-1.30936
A9F48DA6BE	54	male	35	M3	0.327535	0.612433	-0.314155	-0.724834	-1.86442	-0.88315	0.631645	0.290832	1.24479	1.22822	1.28476	0.72635	-0.879095
30D6082BD7	54	male	34	M5	1.77949	1.15202	0.399523	0.407181	0.271515	-0.708406	-0.406806	0.0622908	0.641003	1.424	1.68275	1.10071	0.0471597
10555A2793	54	male	29	B2	0.711845	0.101181	0.171556	-0.191849	0.659841	-0.781739	-0.377547	0.512528	-1.03122	-0.211646	0.695129	0.700454	1.26639
7AA29AF0D6	54	male	25	M3	-0.665778	-0.55904	-1.14226	-1.1105	-0.0389845	-0.801894	0.421718	-0.0887949	0.456758	0.465257	0.327763	-0.510926	-1.55416
941C7E3555	54	male	25	M1	-0.746768	-0.878067	-0.735113	-0.77955	-1.29887	0.116538	0.333506	0.336658	0.0462203	-0.123578	-0.233098	-0.748759	-0.612657
94DF540D29	54	male	30	M4	-0.311128	0.305868	-0.185716	-0.36541	-0.677935	-1.73735	-0.348967	0.179388	0.128672	0.337028	1.3349	0.777549	0.474893
C4268F1256	54	male	26	M2	-0.0581152	-0.381337	-0.977704	-0.993413	-0.903585	-1.64676	-0.0543777	0.630384	0.314783	-0.222499	0.281481	0.170522	0.287809
93724C10D4	54	male	32	M6	1.11949	1.36828	0.45132	0.185836	-1.27753	0.174478	0.727463	-0.476036	0.474985	0.426121	0.65479	0.997113	2.60956
5C3B9BB9BB	54	male	24	M2	-1.36226	-0.780282	-1.77438	-1.0102	-0.661857	-0.530225	0.331423	0.461543	-0.0267202	-0.49095	-0.297157	-0.803498	0.495943
293FA145F9	54	male	24	B1	-0.612289	-0.812516	-0.7414	-0.505158	-1.16854	-0.157308	0.235905	0.172149	-0.409538	-0.897468	-0.529255	-0.713627	-0.585973
FFBC1AEA62	54	male	21	M1	-1.44469	-1.14616	-1.72243	-1.66536	-1.46462	-0.306825	1.3825	0.392233	1.10153	1.07427	-0.254439	-0.799737	0.742871
49BA5F70BF	54	male	27	M2	-0.676188	-0.493934	-0.331882	-0.649371	-0.161092	-0.761191	-0.175567	0.388725	-0.174739	0.0321674	0.214743	-0.412748	-0.171502
496EDD9975	54	male	24	M3	-0.790453	-0.563464	-1.58179	-0.894969	-0.637237	-1.10121	-0.559734	0.300345	0.618322	0.682429	0.246147	0.0337428	-1.09335
18A77CD910	54	male	33	M4	0.175401	1.04346	-0.559327	-0.467461	0.741956	-1.30606	0.365889	0.213333	0.672244	0.799683	1.01691	0.902015	0.130565
57C13C4967	54	male	25	M1	-0.437366	-0.672001	-0.537959	-0.534587	0.0713058	-0.619283	-0.710402	0.305939	0.917643	0.298106	-0.393673	-0.0434729	0.100878
A7CC75AF69	54	male	21	M1	-0.632066	-1.21417	-1.9484	-1.06621	0.892188	-0.907145	-0.257885	0.64516	0.204792	0.373122	-0.108047	-0.872068	-0.86581
FEFD40A21E	54	male	24	B2	-0.255813	-0.675243	-1.0711	-1.06542	0.471922	-0.795702	-0.399696	0.194856	-0.844976	-1.14406	-0.496216	-0.27388	-0.194074
AE24DE77A3	54	male	28	M3	-0.350325	-0.0893297	-1.04203	-1.25981	0.348573	-1.01402	0.63964	-0.5033	0.138267	0.551605	0.252952	-0.365247	-1.06991
C15B1F293B	54	male	35	M5	2.03096	0.784153	0.118936	0.297444	-0.215373	-0.665033	-0.0289475	-0.142405	0.49203	0.5204	1.49098	1.30196	1.83434
E61ED7BAE3	54	male	28	M6	-0.475666	-0.112772	-0.391987	-1.12987	-0.293421	-0.972589	0.293735	0.630596	-0.378404	-0.485617	-0.069318	0.164042	0.340071
B362709F98	54	male	36	M5	0.759388	1.39623	0.529943	0.666363	-0.903325	-0.728285	-0.873997	0.914	-0.178356	0.211003	1.37449	0.349135	1.73709
EB79181ADC	54	male	38	M5	0.336986	1.46026	-0.413633	0.156703	-0.0965078	-1.28325	-1.17029	1.09561	-0.047885	0.00319621	2.25027	1.88286	0.767985
07DFF2FC9B	54	male	21	M1	-0.600981	-1.14141	-1.34803	-0.825568	0.69565	-0.271611	0.162583	-0.234949	1.1982	1.14663	-0.146728	-0.528513	-1.38233
2606F7E372	54	male	24	M1	-0.358352	-0.638393	-1.10638	-0.954099	-0.806976	-1.11633	-0.321146	0.704118	1.1176	1.13516	0.186933	-0.148231	-0.286397
7B4A895182	54	male	34	M5	1.29874	1.29273	0.432646	-0.170867	-1.21931	-1.17989	-0.0207887	0.252775	-0.0554155	-0.0532509	1.12851	1.61642	1.92156
C178D60888	54	male	29	M1	-0.489366	-0.321222	-0.695938	-1.03479	-1.59408	-0.653266	1.01148	-0.0822044	0.852983	0.773356	0.0635008	0.290331	-0.671393
22631F5528	54	male	25	M4	-0.0662865	-0.66321	0.141495	-0.00068621	0.528991	-0.626817	-1.58133	0.959287	0.699354	0.518621	0.0672296	0.232506	0.455484
A490218A1C	54	male	25	M3	-0.0526181	-0.335334	-0.489896	-0.52751	-0.221398	-0.446979	0.0629893	-0.33723	-0.178612	0.226701	0.319303	0.0607423	-1.50346
8EAC2443F4	54	male	25	B2	-0.315657	-0.434131	-0.981218	-0.414591	0.351663	-0.711756	-0.662724	0.682654	-0.858379	-0.889437	0.235572	0.130708	-0.174116
25CFA27A83	54	male	30	M6	0.56977	0.147093	0.330202	-0.546356	-1.9627	-0.577505	-0.132232	1.32371	-0.84304	-0.878974	0.81427	1.25735	0.265777
756BF33073	54	male	25	M1	-0.703483	-0.733257	-0.789073	-1.30979	-0.978625	-0.647062	0.801258	0.0733008	0.617675	0.195177	-0.44101	-0.30543	-0.276601
4F4118A089	54	male	33	M4	0.443773	0.420213	0.180467	-0.204906	-0.113923	-1.26477	-0.695227	0.131539	0.292244	1.11354	1.01991	0.631311	0.233082
988A90BD0A	54	male	25	M6	-0.200375	-0.831639	-1.02552	-1.08172	-0.402832	-0.534404	-0.492826	0.569172	-1.2024	-1.25236	-0.275692	-0.4763	0.214634
157649D687	54	male	34	M5	-0.149293	0.500188	1.01519	-0.920365	-0.167419	-1.26867	-0.0297067	0.177961	-0.0521069	-0.202447	0.47138	1.01906	0.450591
CC90F356E5	54	male	28	M6	0.694079	0.12474	0.726642	-0.262133	-0.200791	-0.271813	0.306283	0.109523	-0.110577	-0.337557	-0.125443	0.648503	1.95348
1323DB689D	54	male	29	M3	-0.847799	0.0354343	-0.298845	-0.330093	-0.094937	-1.20011	-0.00473484	-0.210889	1.83186	1.17099	0.148528	0.332573	-0.304068
E12B41FB9F	54	male	28	M6	0.497607	0.0319001	-0.526537	-0.911194	-1.20105	-0.814406	0.891849	-0.135205	-0.300964	-0.361788	0.391653	0.461161	0.24607
5757D6C37D	54	male	26	M1	-0.377261	-0.554929	-0.52055	-1.06948	1.27034	-0.761536	-0.240734	0.850766	0.711299	0.830393	-0.284768	0.0297666	0.305118
65395E6FC6	54	male	40	M5	0.917844	1.96216	1.07233	0.948108	-0.260773	-0.902345	-0.0430818	0.0369811	1.1929	1.51115	2.11616	1.48561	0.0950876
A6FF36CA37	54	male	23	M1	-0.482421	-0.883654	-1.46083	-1.30828	-1.12587	-0.239271	1.51672	-0.594042	0.129475	-0.278785	-0.525439	-0.625063	-1.21142
E26CB0F7EC	54	male	26	M6	-0.49805	-0.660044	-0.0309655	-0.616215	-0.631104	-0.898189	-0.518822	1.61239	-0.474678	-1.15758	-0.349343	0.177925	1.24712
61A05B59EA	54	male	26	M1	0.0783512	-0.408818	-0.328334	-0.571347	1.28367	-0.35896	0.549923	-0.460398	0.253351	0.75065	-0.0673561	0.200896	-0.144605
3FE38A4249	54	male	22	M2	-0.393555	-0.905347	-1.23724	-1.18303	-0.921402	-1.25412	-0.343794	0.857365	0.325359	-0.368841	-0.473284	-0.241084	0.915771
66C3BC1DDF	54	male	41	F4	1.43128	2.31375	1.70516	1.8189	-0.544774	1.05224	0.491499	-0.204795	0.685747	1.0858	1.75202	1.66479	2.40359
7017572446	54	male	24	M1	-0.251817	-0.580983	-1.29943	-0.689658	0.253048	-0.0403987	0.181997	0.330512	-0.0407941	0.00842097	-0.40208	-0.0792643	-0.000543908
0637DFC39A	54	male	28	M3	0.259354	-0.251351	-0.373207	-0.536905	-1.0059	-0.389692	0.500069	0.262378	0.870157	0.671907	0.40388	0.390185	-0.96119
7B26C2EF83	54	male	29	M3	0.591772	0.190779	0.532051	-0.477397	-0.842371	-1.20561	1.08813	-0.576746	0.840784	1.12617	1.10823	0.505567	-0.509545
293ED178CC	54	male	25	M2	-1.07217	-0.646979	-1.049	0.0136863	0.0732089	-0.470212	0.256209	-0.0759409	-0.463497	-0.467434	0.227271	-0.532488	0.515402
A8EF2FEF31	54	male	27	M4	0.337108	-0.240024	-0.728465	-0.88275	0.698519	-1.18499	0.151971	0.276351	0.309446	0.291751	0.394277	1.07547	0.458881
B740E390CC	54	male	29	M2	-0.30759	-0.236187	0.025237	-0.294535	-0.438187	-0.445396	0.0240022	0.478087	0.471374	0.447264	0.379483	0.699922	0.198914
1E0F9E8BE4	54	male	31	M5	1.19807	0.64899	0.622342	-0.0106844	0.394899	-1.16637	-1.21991	0.926349	0.0509009	-0.056692	1.0754	1.17267	0.756441
69EE8CDE70	54	male	25	B1	-0.261122	-0.859727	-0.284968	-0.580229	-1.06771	-0.732636	-0.158	0.698506	-0.477485	-0.605596	0.0782329	0.159662	-0.352727
B4899264DC	54	male	25	M2	-0.0369696	-0.469663	-0.88171	-0.480007	-0.30234	-0.576621	-0.643642	0.677286	1.26308	0.827523	0.230672	0.103583	0.973822
DF4B4089B8	54	male	35	M5	1.42751	1.19724	0.560703	0.413568	1.05451	-1.50923	-1.29455	0.109864	0.0282515	0.931547	1.99726	1.05197	1.6272
5583689849	54	male	34	M5	0.989239	0.920612	0.294543	0.387804	-1.75341	-1.09547	-0.653137	0.735953	-0.694667	-0.507301	1.53408	1.14609	0.573883
11EC556FC7	54	male	37	M5	0.224127	1.05058	1.05233	-0.0728223	-0.982491	-1.06808	-0.0608637	0.841172	0.565354	0.541868	1.46724	0.657953	-0.386127
451AADD8AE	54	male	27	M3	-0.449156	-0.120697	-0.233357	-0.794801	-0.0466065	-0.623788	0.102837	-0.0809688	0.907002	0.94089	-0.0253197	0.358634	-0.335061
5150C0249B	54	male	28	M4	-0.178607	-0.0153753	-0.786827	-0.842298	0.267602	-1.18605	-0.827794	-0.000197307	-0.160065	-0.0819784	0.424093	0.0905556	0.639866
AEE817F330	54	male	29	M4	0.723449	0.392298	0.308101	0.234496	-0.461079	-0.815225	-0.735742	1.1434	0.222064	0.861724	0.916322	1.47647	1.42381
34C1F438B5	54	male	26	M1	-0.83183	-0.21773	-0.916906	-0.469695	1.0676	-0.313327	-0.116261	0.410153	0.414684	0.531277	0.0130072	-0.363739	0.712996
E6EA531E5E	54	male	25	M3	0.157091	-0.37754	-0.726501	-0.505424	-0.0609705	-0.901014	0.335905	-0.26168	0.287063	0.304856	0.199984	0.555222	-0.589536
525A5E415D	54	male	31	M4	0.703698	0.660547	0.016853	-0.404658	0.1602	-0.879025	0.77947	0.0435333	0.186526	0.826765	1.01296	0.509996	0.0655977
E37D1B7D5C	54	male	25	M7	-0.487821	-0.395166	-1.51479	-0.82226	-0.723609	-0.968332	0.431631	-0.148484	-0.563277	-0.83519	0.502464	-0.477297	-0.211456
2E9262FAA5	54	male	27	B2	0.893726	-0.402636	0.10014	-0.225453	0.489711	-1.21328	-0.961254	0.784308	-0.45064	-0.0773708	0.729309	0.804344	0.414251
4F9EEF4878	54	male	23	M1	-0.241533	-1.18365	-0.675034	-0.985277	-1.00553	0.0698669	0.995772	-0.453128	0.865397	0.297907	-0.659533	-0.168735	0.69733
4CFFE8AC9E	54	male	25	M1	-0.237996	-0.567077	-0.66065	0.0516267	1.1312	-0.543878	-0.482591	0.743036	1.4023	1.55964	0.179976	0.646115	0.893812
F18BE2AC5A	54	male	44	F3	1.99064	2.36746	1.29601	1.21694	-0.296082	0.674675	0.966688	-1.53544	0.561832	1.67426	2.19882	1.26462	-1.41038
6F2BA07B69	54	male	25	M1	-0.854937	-0.419778	-0.59098	-0.930669	0.423953	-1.31055	-0.457967	0.539793	0.328395	0.13412	0.0433668	-0.323383	0.146505
E6E56DF4C0	54	male	25	M2	-0.148116	-0.62808	-0.789502	-0.411132	-0.40656	-0.448798	-0.523879	0.42166	0.249133	0.349002	-0.156631	-0.183146	0.166
AA794F53A2	54	male	34	M3	0.0251646	0.378872	0.31523	-0.594544	-0.856607	-0.679879	0.44787	-0.0347816	-0.237823	0.392116	0.942809	1.19639	-1.86213
2B8B47609E	54	male	22	B1	-0.76706	-1.20475	-1.42945	-1.11699	-1.42103	-0.409131	0.522596	1.0609	-0.802243	-0.731059	-0.35833	-0.410702	-0.0354105
7779A08797	54	male	22	M2	-1.02731	-0.93659	-1.00928	-1.14059	-1.61204	-1.48343	-0.0896389	1.13873	0.769755	0.397162	-0.424909	-0.178533	0.0291791
B2A7EC30F4	54	male	31	M6	-0.175792	0.0883596	0.346772	-0.496006	-0.670105	-1.14	0.2148	0.379871	-0.801603	-0.435678	0.629582	-0.295186	0.219785
9C794E5CFA	54	male	30	M6	0.455697	0.19399	0.151461	0.0965687	0.144718	-0.827142	-0.610655	0.558512	0.0799321	0.609698	0.468742	0.79701	1.53468
2107999E5C	55	male	31	M6	-0.0216458	0.536594	-0.403763	-0.861947	-1.03374	-1.09543	0.528274	-0.0352303	-0.495149	-0.764236	0.299834	0.35717	0.198392
48FDE3EA9F	55	male	43	M5	1.40668	2.36393	0.389248	1.04144	-1.14034	-0.880905	-1.29328	0.29989	0.44875	0.308065	1.98664	1.60558	0.504705
1DD7746E22	55	male	26	M2	-0.17984	-0.545269	-0.275371	-0.384859	-0.260058	-0.326125	-0.300297	0.70872	0.347454	0.213743	-0.17139	0.695858	0.377446
67321815DD	55	male	29	M3	-0.536036	-0.104877	-0.532077	-1.16748	0.0388244	-1.29435	1.24965	-0.49355	0.877796	0.853734	0.418111	-0.0128829	-0.914182
0CFBBA266C	55	male	36	M5	1.48877	1.13203	0.844358	0.164534	-0.870059	-0.458308	0.481585	0.234432	0.527806	1.3271	1.2585	1.43915	-0.31873
6D73E9B603	55	male	26	M5	0.997957	-0.180479	-0.610713	-0.55436	-0.426661	-1.01908	-0.884941	0.725396	-1.22034	-0.760966	0.485611	0.214879	-0.666953
A0F7F8BC9D	55	male	30	M3	-0.617244	0.0335419	-0.538777	-0.993486	-0.945489	-1.3083	0.121913	0.31225	0.1474	0.462903	0.783758	-0.082754	-0.752862
0D4A8C3A2A	55	male	27	M4	-0.210243	-0.175284	-0.555893	-0.893384	-0.419557	-1.0342	0.0963779	-0.193149	-0.243677	0.357268	0.0798398	0.571026	0.111566
76CF4C8383	55	male	21	M1	-1.26834	-1.06628	-1.65589	-1.0699	-1.34867	-0.871636	0.806452	-0.715836	0.196929	-0.475684	-0.421835	-0.925754	-0.827649
271A20A5CA	55	male	29	M6	-0.623654	-0.385599	-0.420808	-0.252283	-1.42665	-0.144558	-0.234037	1.87565	-0.278346	-0.698208	0.233598	0.0757609	2.06022
99986FC596	55	male	25	M1	-0.238961	-0.706138	-0.148299	-0.229061	0.495843	-0.0866394	-0.154859	0.601633	0.53382	0.354305	-0.128481	0.378172	-0.211145
E3AA46EA48	55	male	31	M4	0.469896	0.615603	0.173594	0.178007	0.397943	-0.695049	-0.259228	0.719083	0.67004	1.25401	1.02239	1.00342	0.137784
1958FD8F16	55	male	26	M2	0.090438	-0.676332	-0.716764	-0.531052	-0.999971	-0.530166	0.245369	1.46283	-0.0503237	-0.451339	0.10453	0.894318	0.316515
356F4B66C6	55	male	21	M1	-1.23749	-1.58721	-1.61241	-1.73267	0.850153	-0.361757	1.01501	-0.437648	0.54209	0.0865057	-1.15562	-1.52137	-0.934762
E969994860	55	male	23	M1	-0.96051	-0.622893	-1.40893	-0.989961	0.663874	-0.794126	0.073645	0.527925	0.368323	0.369811	-0.192078	-0.632708	0.139394
37D8A137B8	55	male	25	M1	-0.34753	-0.564193	-0.821041	-0.540864	1.18845	0.0425055	0.425684	-0.459034	1.23173	1.03297	-0.381941	-0.263433	0.567063
458D21391E	55	male	27	M2	-0.12228	-0.371355	-0.547664	-0.687547	0.568108	-0.547619	-0.0401287	0.63494	0.124544	0.515	0.0381977	-0.0807262	1.84657
E473D5559C	55	male	30	M5	1.21276	0.230276	0.229042	-0.611768	-0.545295	-1.21095	-0.129637	0.247279	-0.489462	-0.0637022	0.770326	0.527828	0.825119
4C30AB9487	55	male	22	M1	-1.11151	-1.30825	-1.55764	-1.62533	-2.73841	-0.109084	1.28414	-0.860442	-0.292546	-1.40557	-1.0524	-0.686336	0.738201
DCB911ADE9	55	male	26	M1	-0.640626	-0.509928	-1.11324	-1.17824	-0.299143	-1.17475	-0.292478	0.266406	1.07103	0.672881	-0.278263	0.0627157	1.00101
D89EC3B7E6	55	male	25	M2	-0.0780063	-0.506451	-1.04095	-0.558773	-0.994121	-0.867189	-0.325737	0.555486	-0.326632	-0.351073	-0.0385479	0.232194	-0.769205
865A3DC0D8	55	male	25	M1	-0.504498	-0.834602	-1.02774	-1.10057	0.0159901	-0.76416	1.08251	-0.637599	0.466039	0.508921	-0.414709	-0.487499	-1.09248
3EB5ABCE12	55	male	25	M6	-0.0717532	-0.298619	-1.31162	-0.450122	-0.500998	0.123895	0.371558	0.298877	-1.61327	-0.559289	0.168203	-0.662981	0.940714
C20AB36975	55	male	23	M1	-0.631679	-0.881918	-1.0739	-1.19444	0.412864	-0.498441	0.341436	-0.313128	-0.0283184	-0.359846	-0.580996	-0.244363	-0.5934
6308BC37F7	55	male	25	M1	-0.403679	-0.661448	-1.22395	-1.45708	-0.88446	-0.359824	1.05113	0.048202	-0.889434	-1.12259	-0.360782	0.0373693	0.150348
BA5227A9E1	55	male	24	M1	-0.326571	-1.00655	-0.346782	-0.660923	1.63763	-0.00298971	1.01831	0.0321474	1.51199	1.09284	-0.370262	0.227948	-1.45648
B299B46CC0	55	male	26	M6	-0.0288045	-0.461452	-0.206796	-0.617214	-0.778852	-0.398199	-0.0594964	-0.162669	-0.870066	-0.443819	-0.273186	-0.208559	2.72961
82AF393392	55	male	27	M1	-0.0433887	-0.658051	-0.70654	-1.07885	0.987797	-0.55269	0.985624	-0.026191	1.49419	1.3852	-0.22987	0.467523	-1.0131
7EC3909164	55	male	29	M4	0.459204	0.0820233	-0.388774	-0.921607	-0.106686	-1.52497	-0.40215	0.125545	-0.0360274	-0.303555	0.675966	0.877821	0.686753
10E52521BB	55	male	26	M1	-0.688227	-0.300801	-0.81771	-0.443484	0.930737	-0.735231	-0.0669973	0.347911	0.514543	0.841791	0.183131	-0.030769	0.537773
341985A1E1	55	male	28	M3	0.0833896	-0.21869	-0.347784	-0.961534	-0.199901	-1.17784	0.235552	-0.184749	1.51701	1.67759	0.441734	0.667145	-0.667139
10E50D5F79	55	male	24	B1	-0.154482	-0.961154	-1.21343	-0.985008	-1.32316	0.126063	0.995043	0.109268	-0.923351	-0.430038	-0.211306	-0.612397	-0.815807
38997C58CE	55	male	22	M1	-0.502872	-1.19917	-1.73997	-1.5459	-0.731928	-0.303309	0.575714	-0.027386	0.876024	0.440358	-0.730316	-0.333749	0.801935
B6D72C3686	55	male	27	M1	-0.206482	-0.3519	0.236895	-0.466143	0.665886	-0.590707	0.113501	0.148902	0.881942	0.99778	-0.0439253	0.395607	0.166335
24546FAC52	55	male	31	M3	0.179168	0.342867	-0.192402	-0.372199	0.549324	-1.0156	-0.247254	-0.144852	1.0266	1.49893	1.00803	0.902981	-0.132824
05ABCB6BA0	55	male	33	M4	0.630988	0.729438	-0.512879	-0.970201	-1.18559	-2.15517	-0.526202	0.54019	0.900149	0.293437	1.10284	0.194207	-0.0468751
440CCEB067	55	male	27	M1	-0.430114	-0.163307	-0.699439	-0.526374	-0.422273	-0.675155	0.465462	-0.248698	1.25824	1.01537	0.209666	0.531063	0.486679
0F29AB4473	55	male	23	M1	-0.0750351	-0.839509	-1.12971	-0.966448	0.237654	-0.608672	0.745923	0.203707	0.421221	0.413496	-0.204357	-0.497426	-0.694361
0BE8AF11D6	55	male	26	M1	-0.0389025	-0.456446	-0.812966	-0.780796	-0.0437504	-0.821869	0.232653	0.743417	0.726677	0.518675	0.172638	-0.253156	-0.34631
5867CDBDC6	55	male	29	M3	-0.0869647	0.0629159	-0.371726	-0.587833	-0.305207	-0.793425	1.01417	0.0422139	1.14569	1.24555	0.873994	0.468384	-0.942406
AA6BBE3706	55	male	38	M5	2.24852	1.22759	-0.221804	0.16679	-1.43365	-1.07604	-0.606552	0.41721	0.396462	0.487626	1.99413	1.42689	1.55717
3F34701321	55	male	30	M6	1.33253	-0.239184	-0.0740215	-0.507192	-0.638371	-0.539916	0.286118	0.0172747	-0.313386	0.0778078	0.328549	0.909132	0.595646
C669966A49	55	male	23	M2	-0.556106	-1.15859	-1.47813	-1.15639	-0.88764	-0.555487	0.349677	0.688934	-0.0811291	-0.457801	-0.235752	-0.3595	0.356742
7CB09D70C2	55	male	33	M5	1.05015	0.655603	0.172465	-0.440599	-0.755226	-1.62937	-0.064539	-0.1073	0.16107	0.438743	1.1518	0.793721	-0.34039
7A47462D1C	55	male	24	M1	-0.216856	-0.421487	-0.977649	-0.697381	1.21572	-0.638785	-0.192086	0.425558	-0.235777	0.0710608	-0.0663237	-0.267034	1.63596
24162DBB3E	55	male	27	M3	0.519166	-0.22776	-0.828752	-0.476086	0.268855	-0.264618	0.441525	-0.378499	0.404532	0.574224	0.386101	0.383007	-0.421048
2FD2BC7A2A	55	male	25	M3	-0.56435	-0.58701	-0.78858	-0.675148	-0.606785	-0.746815	-0.439488	0.130253	0.900534	0.838422	0.0827954	-0.0441084	-1.49124
C6D79ED31A	55	male	29	M3	-0.098082	-0.0423033	-0.494674	-0.52195	0.873611	-0.304798	0.107198	-0.315677	1.48497	1.44919	0.411979	0.376427	-0.486714
8C0F0798BC	55	male	26	B1	-0.285421	-0.507751	-0.53835	-0.358075	-1.6209	0.272188	0.213194	1.1512	0.130135	0.284115	0.177098	0.0351094	-0.740931
093824842B	55	male	26	M6	0.0636265	-0.574636	-0.6043	-0.702266	-1.47798	-0.215245	0.101275	0.799404	-0.795256	-1.05058	-0.237024	0.573719	1.0249
7F82490C1E	55	male	28	M2	-0.721595	-0.209634	-0.239343	-0.897338	-0.426269	-0.646578	0.577048	0.325597	-0.0258477	-0.512279	-0.373897	-0.0384562	0.170534
DE4F7E4011	55	male	29	M2	-0.268291	-0.175548	0.377589	0.0804713	-0.639679	-0.195834	0.161306	0.809336	1.18482	0.774848	-0.11302	0.600052	0.527229
081BB49A29	55	male	28	M4	-0.365188	-0.152358	-0.608052	-1.02629	-0.155941	-1.23758	-0.337007	0.265601	-0.13731	-0.1785	0.317509	0.103802	0.327075
3FA722C241	55	male	23	M1	-1.1886	-1.0869	-0.897225	-1.56802	-0.980882	-0.570072	0.124301	0.151302	0.368883	-0.042666	-1.16402	-0.627291	0.17175
7F3BAEC4F1	55	male	36	M5	1.78793	1.30573	0.278195	-0.271073	-0.814967	-0.773809	1.1685	-0.849567	0.616383	0.748434	2.16204	1.22078	-0.409192
B6E90FA382	55	male	28	M1	-0.471085	-0.443362	-0.784019	-1.1296	0.294659	-0.926476	0.61003	0.366025	0.858993	0.776735	0.247345	-0.204189	0.728267
EFF6B6CB10	55	male	31	M3	0.122328	0.578174	-0.570097	-0.5351	0.215732	-1.36952	0.255993	-0.157195	1.9236	2.07495	1.22587	0.82124	-0.936971
635F515AEA	55	male	33	M5	0.743761	0.157039	-0.0508598	-0.537098	-2.09399	-1.51007	-0.117647	0.93753	0.0367613	0.251254	1.06878	0.536726	0.731866
CD051F7B56	55	male	29	M5	0.68365	0.0998233	-0.545868	-0.761863	-0.288395	-1.53167	-0.619155	0.399598	-0.745508	-0.338517	0.684982	0.610038	-0.676842
BEB22B0FD7	55	male	31	M5	1.63767	0.308616	-0.180227	-0.305909	-1.67214	-1.41723	0.143366	0.543459	0.0186126	0.31433	1.07439	0.687688	-0.250124
C955F793BC	55	male	32	M5	0.802913	0.138904	-0.0693391	-0.39553	-0.992902	-0.622684	0.573069	-0.17266	0.0843418	0.118005	0.736754	0.384746	-0.211095
79002D8698	55	male	36	M5	0.741446	1.45672	0.843056	0.529215	0.392741	-0.172765	0.416582	0.696201	0.663787	1.20337	1.87515	1.37967	-0.289505
2C855CFC1B	55	male	33	F6	0.693145	0.694622	1.55451	0.626374	1.32501	0.138511	-0.172697	-0.175355	-0.10202	0.554047	1.12221	-0.444909	1.39628
5C8BCFF4C1	55	male	41	M5	0.833481	1.98323	0.689859	0.327447	0.859209	-1.2883	-0.454189	-0.859811	0.159078	0.841287	2.21498	1.47175	-0.93894
00D95664BD	55	male	27	M6	-0.141627	-0.193905	-0.033335	-0.258037	-0.646052	-1.16499	-0.690734	0.871903	-0.269247	-0.331686	0.183761	0.548579	0.818926
7EC518E419	55	male	31	M4	0.754217	0.385706	-0.152312	-0.289925	1.04016	-1.00183	-0.639724	0.208412	-0.208907	0.417445	0.907345	0.996719	0.247179
3A368A8409	55	male	20	M2	-0.58933	-1.28796	-1.96729	-0.830138	-1.42746	-0.172415	-0.6097	0.340232	-0.833263	-1.77368	-0.695342	-0.539898	0.934654
88448F35D9	55	male	26	M1	-0.796441	-0.697086	0.178831	-0.0974041	-0.208144	0.740046	0.431355	0.392546	1.76387	0.829468	-0.517508	0.157317	-0.479248
E2983D3EE2	55	male	26	B2	-0.210161	-0.0135267	0.545143	0.192956	0.0888701	-0.695837	-1.61685	2.18456	-0.524093	-0.455847	0.505186	-0.191043	1.2332
CD999FC8FA	55	male	31	M3	0.482298	0.204346	0.175956	-0.624737	-0.116582	-0.827046	0.602096	-0.0635288	0.624157	0.945557	0.773292	0.503107	-1.12364
99177DB137	55	male	36	M5	0.887999	0.923271	0.683333	-0.584568	-1.61443	-0.716257	0.0473707	0.580671	-0.248802	-0.107925	0.889036	0.850404	0.332902
47BC5021C1	55	male	27	M3	-0.316559	0.0161243	-0.244483	-0.382012	-0.756354	-0.448342	0.187451	-0.644928	0.469232	0.711432	0.131911	0.389718	-0.507703
E97FE9C90C	55	male	31	M1	-0.528174	-0.0286008	0.00314183	-0.756322	-0.689322	-0.313712	1.52713	0.203232	0.299676	-0.0953531	-0.0248542	-0.0361606	0.741778
716A164C43	55	male	25	M1	-0.355637	-0.739481	-0.421297	-1.72366	-1.0561	-0.837573	0.905786	-0.313242	-0.723185	-0.760017	-0.787071	-0.369002	-0.188235
6752384759	56	male	26	M4	-0.00109488	-0.356497	-0.999956	-0.339665	0.998136	-1.03981	-0.707118	-0.0599366	-0.0306809	0.27006	0.586276	-0.186025	-1.04456
D63AF70004	56	male	32	M4	0.5713	0.235554	0.0477752	-0.481645	-0.646604	-1.18844	-0.081909	1.12563	0.055191	0.657092	0.89169	0.341453	0.192422
180ACFF23C	56	male	26	M2	-0.29872	-0.421862	-0.343031	-0.743871	-2.10427	-0.812004	-0.153011	1.40842	-0.0385963	-0.902738	0.061539	-0.127743	0.344709
C70762DE84	56	male	25	M2	0.0514012	-0.810202	-0.682656	-0.892579	-0.415165	-0.729457	-0.0824272	0.709652	0.477261	0.319396	-0.189612	-0.173018	-0.214646
2A9A184FE3	56	male	24	M1	-0.698159	-0.867923	-0.865026	-0.983873	-0.0331077	-0.780194	0.331521	0.0327157	-0.0570045	-0.115989	-0.156723	-0.358959	-0.517932
87A687C5EF	56	male	42	M3	0.31611	1.96455	0.964779	0.671942	-0.17013	-0.349888	0.395487	-0.0632413	2.14382	2.42471	1.78242	2.31274	1.35874
57702B6A5E	56	male	28	M6	-0.338001	-0.216686	-0.63071	-0.778198	-0.686023	-0.525972	-0.236865	1.04184	-0.325844	-0.329415	0.454703	0.670426	0.895174
B3F2744EE6	56	male	22	M2	-0.699389	-0.880417	-1.81022	-1.15891	-1.39231	-1.43916	0.515985	0.60469	0.491278	-0.345949	-0.210987	-0.427077	0.471318
B126C63150	56	male	23	M1	-0.554073	-0.762314	-0.877907	-1.24116	0.925017	-1.25998	-0.66019	0.770211	0.708297	0.465638	-0.366331	-0.415896	-0.0259738
F4D5E14A15	56	male	32	M3	0.871082	0.49212	0.32276	-0.0411152	-0.0322806	-0.531925	0.0118412	0.382014	0.782485	1.01215	0.968745	1.39662	-0.86187
CBB6137F89	56	male	26	M3	-0.552366	-0.499707	-0.774459	-0.77104	-0.719815	-1.05841	-0.104124	-0.426781	0.305093	0.330764	0.107864	-0.0506685	-0.804069
1099C537F4	56	male	24	M1	-0.684524	-1.07166	-1.77004	-1.44672	-0.632299	-0.670212	0.489791	0.0528837	0.512264	-0.0124986	-0.413268	-0.684879	0.158596
2620A5D1EE	56	male	41	M5	1.53869	1.92495	0.861421	0.0999458	-0.0904497	-1.25098	-0.223979	-0.200947	0.647877	0.919526	1.93006	2.30293	-0.399562
68C07DF702	56	male	25	B2	-0.0712856	-0.30039	-0.857299	-0.491546	1.36821	-1.47171	-1.11677	1.71615	0.00105875	0.0692003	0.509909	0.503587	1.10647
9720F86F64	56	male	26	M2	-0.464483	-0.384852	-0.574117	-0.82593	-0.915557	-0.441458	0.255867	0.872939	-0.252748	-0.272191	0.110544	-0.260292	-0.0687778
F157D036AA	56	male	24	M6	0.288302	-0.441087	-1.0298	-0.612314	-0.258858	-0.732969	-0.234015	0.531863	-0.418483	-0.863822	0.19778	0.311942	-0.578271
9DD18D1F81	56	male	27	M2	-0.196261	-0.3147	-0.326503	-0.619581	-0.618176	-0.814252	-0.22145	0.46045	-0.275537	-0.307243	0.284335	0.163857	-0.277602
5AD432FE66	56	male	33	M5	0.37552	1.26894	0.246542	0.810742	-0.665246	-0.376581	-0.813516	0.174577	0.102935	-0.0935637	1.49871	0.47338	0.187931
BCA663227B	56	male	36	M3	0.33663	1.3252	0.244842	-0.081912	-0.185184	-0.887432	0.817775	-0.44081	1.63709	1.45348	1.25923	0.45204	1.08327
C907346126	56	male	43	M5	1.05402	2.41201	1.29037	0.779879	0.252485	-1.45495	-0.831843	0.897482	0.159107	1.06266	2.638	2.26335	0.394145
669B80CB43	56	male	27	M2	-0.762931	-0.630818	-0.395878	-1.25126	0.480906	-1.18783	-0.75684	1.17208	0.145912	0.389688	-0.229509	0.344714	1.29672
8E0E3BD84A	56	male	25	M1	-1.32663	-0.367844	-0.998267	-0.680215	0.570844	-0.78104	0.276565	-0.0831993	1.36166	0.624417	-0.0834635	-0.410152	0.442883
04CB38273D	56	male	28	M3	-0.343843	-0.350773	-0.527479	-0.968947	-1.07798	-0.917754	0.633012	0.608805	1.27624	0.934033	0.275224	0.227284	-1.00679
C3CA246D1E	56	male	23	M1	-0.782348	-1.08069	-1.23515	-1.79901	-1.06629	-0.837978	1.3167	-0.644592	0.682566	0.528563	-0.737017	-0.37705	-0.629044
DC520CD017	56	male	28	M3	-0.0597923	-0.337657	-0.574302	-1.39348	0.0837626	-1.37027	0.445707	-0.295817	-0.385705	0.213015	0.0905203	-0.0662829	-0.804546
EDA66A37C4	56	male	29	M6	-0.663894	-0.0746224	-0.428162	-0.717448	-1.33839	-0.575735	0.735385	0.859547	-0.576771	-0.705708	0.368079	0.339989	0.262861
1E7D480A11	56	male	30	M3	0.548519	0.171774	-0.0252258	-0.473612	-0.495243	-1.40962	-0.12763	0.0666846	1.96234	1.50847	0.687244	0.590965	0.0974762
773241975B	56	male	28	M3	-0.30203	-0.20032	-0.974116	-1.42513	-0.211815	-1.63158	0.149236	-0.108961	0.794668	1.11731	0.274842	-0.326635	-0.21674
A1C7B52D33	56	male	23	B1	0.0493183	-1.16564	-0.869167	-0.959158	-2.1352	-0.195646	0.396186	0.636584	-0.37894	-1.06875	-0.462796	-0.623058	-0.481616
461DEDDCD8	56	male	25	M1	-0.900927	-0.613084	-0.457138	-0.885564	0.0845124	-0.393019	0.498772	-0.345585	0.420356	0.442437	-0.310349	-0.294894	-0.33446
83B3A087F1	56	male	26	M1	-0.174258	-0.400847	-0.39922	-0.698813	-0.528809	-0.400325	0.235625	0.0317161	1.48918	1.30168	-0.245454	0.141456	-0.444384
BC7280C095	56	male	33	M5	1.94433	0.774831	0.5228	0.179136	-0.715555	-2.02435	-1.16183	1.62507	-0.685885	-1.00018	1.85922	1.92257	1.72379
495183E780	56	male	22	M1	-0.246705	-0.991606	-1.11566	-0.521423	1.29558	-0.178874	0.0621022	-0.39218	0.0940908	0.764201	-0.428495	-0.544797	-0.54901
7DBFB9830A	56	male	26	M4	0.0574673	0.0369778	-0.515582	-0.576377	1.01481	-1.12673	-0.234113	-0.270908	0.0864999	0.188902	0.577324	0.27701	-0.826258
1808D31D90	56	male	30	M1	-0.3104	-0.169447	-0.182785	-1.19217	1.05212	-1.14918	-0.0917782	0.794984	0.592732	0.53051	0.351937	0.717869	0.0905945
15F401C000	56	male	22	M1	-0.434907	-1.05811	-1.04909	-0.802214	0.356936	-0.134543	-0.0152117	0.481762	0.343907	0.279872	-0.61687	-0.552321	-0.708226
75B3E6D285	56	male	29	M4	0.185121	0.316395	-0.171557	-0.137484	0.0372116	-0.957949	0.0685958	0.490226	-0.0117594	0.124138	0.565329	0.221645	0.410153
D801499A00	56	male	27	M1	-0.31319	-0.108116	-0.393812	-0.715686	0.84653	-1.24855	0.461868	0.0577842	0.291576	0.400012	0.144993	-0.155356	0.329263
ACD8CB48B9	56	male	28	M3	-0.176731	-0.323566	-0.817133	-1.08607	-0.347099	-0.59855	0.609854	0.439326	0.375222	0.357483	0.263641	0.465233	-0.754076
246D2AAE60	56	male	24	M1	-0.914844	-0.501576	-0.445531	-0.720404	1.44064	-1.18378	-0.877076	1.25995	0.733097	0.78457	0.203591	-0.0419334	0.503433
689E2267FD	56	male	27	B1	-0.347129	-0.429464	0.0316855	-0.962254	0.511921	-0.425281	0.614615	0.0935693	-0.423297	-0.901778	-0.0839868	0.3561	-0.787872
F87FAA3C5E	56	male	27	M2	0.013224	-0.141955	-0.149642	-0.00197855	0.467013	-0.350867	0.00665857	0.945241	0.893867	0.443288	0.256109	0.944876	0.900871
B50C4C6455	56	male	21	B1	-0.934609	-1.30453	-1.24816	-0.829584	-0.565122	-0.376219	-0.419765	1.00088	-0.755469	-0.900574	-0.519897	-0.571419	0.251052
2CCF9FF8AE	56	male	26	M2	-0.430054	-0.427509	-0.975455	-1.34416	-0.987808	-1.22736	0.7494	0.601918	0.0392064	-0.326254	0.0488259	-0.134635	-0.250934
BD94975DED	56	male	30	M6	-0.734088	0.0754957	-0.754015	-1.18632	-1.07966	-1.39735	-0.0733157	1.05318	-0.510193	-0.8795	0.742348	-0.0823562	0.0277614
5CB0997711	56	male	27	B1	-0.550696	-0.539384	-0.650341	-1.02917	-0.924118	-0.20611	0.425216	0.868767	-0.233708	-0.318502	0.188694	0.0342296	-0.623905
2FA30BCE08	56	male	23	M1	-0.598191	-1.04103	-1.06209	-0.83388	1.37267	-0.308704	-0.804619	0.362118	-0.494971	-0.490843	-0.60047	-0.993152	0.19697
2F7F617F8E	56	male	27	M1	-0.57293	-0.503411	0.205919	-1.09731	-1.2033	-0.187553	1.77271	-0.852903	1.04892	0.971648	-0.282709	-0.528882	-1.3374
979E87354A	56	male	25	M1	-0.303323	-0.630686	-0.844347	-0.926508	0.300751	-0.591455	0.65556	-0.137929	-0.00756418	-0.0105874	0.0106404	0.119175	-0.683243
009A6E2399	56	male	22	M2	-0.254608	-1.16517	-1.13953	-1.59655	-0.428954	-0.906517	0.191092	0.461265	-0.460387	-0.676462	-0.803766	-0.278428	0.834667
E95192CE64	56	male	35	M6	1.02818	1.02469	0.429565	0.0524248	-1.90227	-1.47185	-1.24549	1.50045	-1.5092	-1.34254	1.80446	0.954787	1.25133
9E1D3A5F39	56	male	25	M1	-1.25302	-0.440165	-0.886172	-0.934578	-0.484913	-0.0672516	1.03116	0.424433	0.994976	0.225634	-0.307433	-0.55832	-0.955045
002AFE35A0	56	male	31	M4	0.268294	0.227187	-0.546747	-0.382712	0.0720529	-1.23923	-0.181705	0.156614	0.848848	1.16458	0.896375	0.27198	1.2453
597BAABAAB	56	male	31	M3	-0.183358	0.322965	-0.197463	-0.601628	-0.468891	-1.03786	0.432	-0.0445727	0.616193	0.858983	0.870116	0.962444	0.018978
0CCFDBBA2F	56	male	28	M6	0.183665	-0.423987	-0.703634	-0.927428	-1.55267	-0.401857	0.405494	0.25914	-1.89158	-1.23581	0.0836449	-0.104712	-0.102292
2DDA3514AC	56	male	23	M2	-0.777324	-1.1789	-1.20122	-1.4238	-0.497084	-0.622089	0.0269452	-0.372295	-0.400179	-1.08528	-0.430731	-0.667895	0.362091
D2652AA029	56	male	26	M2	-0.308312	-0.543481	-0.672218	-0.833922	-0.300251	-0.977595	-0.140335	0.687233	-0.109431	-0.327657	0.17357	-0.0279198	0.962001
B49898E6B3	56	male	29	M6	0.522257	-0.0565611	-0.688245	-0.767821	-1.11027	-0.877369	0.00429258	0.577861	-0.252738	0.195154	0.617572	0.594084	0.86217
777801D711	56	male	27	M1	-0.735849	-0.458089	-1.04946	-1.1708	-0.817492	-0.545263	1.57561	-0.536597	0.163162	0.0595915	0.145813	-0.729476	-0.621504
02B3B90F34	56	male	25	M2	-0.414009	-0.465771	-1.44871	-0.510904	-0.487974	-0.843857	-0.805339	0.96893	0.67963	0.75733	0.321848	0.107115	0.805501
E52F3A3065	56	male	33	M6	1.28276	0.662086	-0.00397075	-0.528856	-0.178959	-0.714306	-0.108591	0.785239	-0.188519	1.17858	0.761644	0.804413	1.55174
DC553932C6	56	male	29	M3	0.299838	0.465517	-0.22923	-0.656685	1.6345	-1.31309	-0.629545	-0.351567	1.23917	1.87377	0.672467	0.664665	-1.38299
4EBEC58386	56	male	26	M3	0.420484	-0.457969	-0.659201	-0.884418	0.0116921	-0.942612	0.553971	-0.0902977	0.578196	0.873088	0.194522	0.146703	-0.434853
EC5DCB1C46	56	male	33	M5	0.696285	0.814932	0.395165	-0.0546356	0.0905723	-0.613785	0.189503	-0.362016	0.040377	0.372543	0.803868	1.60001	-0.0339554
808B5A303B	56	male	27	M1	-0.493711	-0.290498	-0.68194	-0.534892	-0.648601	-0.0939822	0.677355	0.196565	0.466825	0.305408	0.183069	-0.0761552	-0.33865
99304F772C	56	male	23	M1	-0.579351	-0.959907	-0.532914	-0.946738	-0.378203	-0.229339	0.212487	-0.160822	0.0846488	0.233465	-0.523615	-0.609936	-0.624617
64EC46208A	56	male	26	M1	-0.538795	-0.842283	-1.19379	-1.40704	-0.908811	-0.609728	1.19825	-0.283492	0.91744	0.198735	-0.527763	-0.613947	0.507448
9AFE1E4534	56	male	25	M6	0.127851	-0.547507	-0.271474	-0.467035	-1.03331	-0.892535	-0.272174	0.840618	-0.358	-0.973322	-0.00949091	0.33656	1.03461
3AA167F0CE	56	male	25	M1	-1.29531	-1.0194	-1.10651	-1.66602	-2.29804	-0.722726	1.18149	0.28463	0.275564	-0.346031	-0.63569	-0.755293	-0.842433
2700F25F31	56	male	28	M5	1.18945	0.30398	-2.0912	-0.308011	-1.07537	-2.2196	-1.07284	0.368092	-0.870792	-0.997252	1.90598	-0.251329	0.0913467
CC15E7BE88	56	male	33	M5	0.929885	1.09082	0.120318	0.13289	1.64577	-0.955727	-0.0475288	-0.75793	-0.321661	0.483385	1.23329	1.03452	-0.259019
ED16078F4A	56	male	28	M3	-0.269954	-0.00525977	-0.768362	-0.525172	-0.495533	-1.32533	0.0720823	0.258737	0.402086	0.194224	1.13968	0.0258922	-0.85351
59A53D7502	56	male	27	M1	-0.0308803	-0.345724	-0.679084	-0.447388	0.548697	-0.421653	-0.340722	0.649796	0.710156	0.813885	0.0967976	0.427154	0.859507
C2A63D6DAC	56	male	27	M1	-0.260133	-0.274301	-0.546072	-0.840397	0.763681	-1.44633	-0.395997	0.779831	0.193822	0.351833	0.515835	0.596799	0.318619
8795888400	57	male	31	B2	0.457114	0.739869	0.10087	-0.22609	1.11523	-1.47804	-0.63645	0.871544	-0.626314	0.101055	1.1238	0.845326	1.03977
F3873EB30A	57	male	23	M1	-1.15098	-1.0234	-1.45681	-1.74334	-0.327862	-0.357073	1.67092	-0.41431	1.84174	1.00712	-1.00076	-0.964342	0.154988
A505D355A0	57	male	30	M4	0.549764	0.277617	-0.279179	-0.903622	0.146624	-0.886466	-0.023944	0.588495	-0.305384	-0.202666	0.514132	0.102166	-0.101356
B375635CD2	57	male	33	M5	1.19017	0.377235	0.396722	-0.142951	-1.62724	-0.74823	0.508486	-0.453398	0.275842	0.139623	0.804961	1.26549	0.712722
6F77487322	57	male	24	M1	-1.14222	-1.01091	-0.997797	-1.70531	-0.686059	-0.275006	1.31391	0.0791611	0.209026	-0.603306	-1.30801	-0.684061	-0.459539
CE5D879137	57	male	26	M3	-0.194463	-0.662786	-1.04682	-1.37973	0.452794	-0.647066	0.830193	-0.682247	1.73353	1.33408	-0.301029	-0.263543	-0.8621
16ACFAD73F	57	male	29	M3	-0.424569	0.0914376	-0.302613	-0.818166	0.118486	-0.674789	0.539367	-0.256847	0.744009	0.607921	0.389017	0.461225	-0.455175
E4F60D552C	57	male	26	M3	-0.484852	-0.254309	-0.603771	-0.593245	-0.217854	-1.06904	-0.085924	0.20258	0.519265	0.116331	0.206135	0.540474	-0.358528
35B5CA4449	57	male	41	M5	1.40433	1.97141	1.12908	1.04006	0.344343	0.546715	-0.464435	-0.0783765	0.756138	1.2988	1.49403	1.64001	0.313503
8CBF32D711	57	male	21	M1	-0.96269	-1.25774	-1.5438	-0.975151	-0.147934	0.035743	0.342344	0.441928	1.51566	0.839434	-0.817776	-0.301612	-0.195227
9DCDD99451	57	male	25	M6	0.0378678	-0.350277	-0.787051	-0.245536	-1.59619	-0.347993	0.22395	-0.18956	-0.113031	-0.0633721	0.0928798	0.162605	0.822139
0965290ABB	57	male	30	M3	0.516528	0.0970447	-0.368597	0.0369486	0.535854	-0.189282	0.890488	-0.165034	0.219843	0.842628	1.31589	0.4881	-0.44711
EF475348D1	57	male	26	M3	0.728097	-0.013714	-0.474389	-0.617549	0.364628	-0.48561	0.941027	-0.545291	-0.839119	1.03736	0.559693	0.296298	-0.806243
6AF3836122	57	male	30	M3	-0.399604	-0.0586988	-0.713817	-1.3159	-0.845604	-1.33575	0.876875	-0.478545	0.55955	1.03417	0.488645	0.95179	-1.78781
8538757267	57	male	31	M4	0.264029	0.236175	0.0389125	-0.488509	-0.386911	-1.07434	-0.465378	0.240653	0.175681	0.309518	0.913286	-0.0194371	-0.359244
89E6EE5E4A	57	male	26	M1	0.174334	-0.421245	-0.899177	-1.56564	0.665636	-1.22755	0.278862	0.292377	-0.122404	0.414814	0.196126	-0.296852	-0.443012
FCC1FF1BD3	57	male	27	M6	0.538344	-0.133236	-0.916663	-0.695025	-0.326433	-1.15539	-0.756323	0.634622	-1.08275	-0.958455	0.308901	-0.0706207	0.784598
105CC66777	57	male	26	M4	0.177251	-0.450253	-0.213065	-0.433423	0.556385	-0.934277	-0.531705	1.29953	0.193197	0.275432	0.447538	0.973824	-0.0357866
A0E71CA042	57	male	26	M3	-0.0453732	-0.508375	-1.06201	-1.08702	-2.81659	-1.05382	0.719132	0.138686	-0.28213	-0.158127	0.437411	-0.595456	-1.28872
B3972566C9	57	male	29	M5	0.980838	-0.0789548	-0.495923	-0.840002	-0.704453	-1.62524	-0.391252	0.250804	-0.794872	-0.29242	0.663211	0.486584	-0.436363
0FDE260A6C	57	male	27	M1	-0.0879105	-0.297339	-0.56857	-0.784289	1.64089	-0.650114	0.162279	0.19154	1.50056	1.66186	0.0308408	0.384216	0.507047
C5C0023BF0	57	male	30	M5	1.73704	0.00325199	-0.250412	-0.561544	-1.58394	-1.13568	-0.377949	0.633652	-0.438329	-0.384205	0.633681	0.578035	0.503625
822E107285	57	male	27	M1	-0.885488	-0.128249	-0.832902	-0.453452	-1.38417	0.161556	0.973684	-0.213639	0.242388	-0.0067581	0.0655932	-0.977031	-0.956623
A55F032EFF	57	male	33	B2	0.511548	0.175597	0.0996886	-0.344545	0.0151909	-0.754557	-0.667932	0.961456	-0.664227	-0.222772	0.973009	0.678055	0.542027
8175CB1672	57	male	24	M3	-0.394882	-0.603649	-0.998267	-0.896462	0.836649	-0.908173	0.988252	-0.46727	0.20108	0.680611	0.343842	0.217838	-0.912452
7AF0949EC6	57	male	26	M2	-0.0976073	-0.197274	-0.521087	-0.532068	0.481171	-0.241003	0.913303	0.431088	-0.589619	-0.120407	0.455121	-0.0554441	0.559068
FA08D33719	57	male	28	M1	-0.657173	-0.211823	-0.464553	-0.79485	-0.621687	-0.430271	0.668228	-0.195175	0.623928	0.634776	-0.0525533	-0.410263	-0.458112
E78DD583CB	57	male	31	M1	-0.309408	0.230468	-0.666608	-0.432095	0.690748	-0.3684	0.346635	0.525639	0.613963	1.07723	1.06302	0.923602	0.474672
4B10B8BCFC	57	male	25	M3	-0.775197	-0.80927	-0.895263	-1.38927	-0.111472	-1.20327	0.197395	-0.0882908	0.225411	0.277173	-0.326011	-0.161886	-1.55616
A109A0B000	57	male	33	M5	0.842521	0.891581	0.832926	0.741292	-0.58899	-0.74312	0.259613	-1.09146	0.41802	0.629055	1.08018	0.734955	-0.141988
4B7F32F2DC	57	male	32	M5	1.76527	0.731407	-0.0499305	0.0239436	0.563522	-0.940421	-0.488302	0.104063	-1.0768	0.0481399	1.52238	0.959097	0.754941
6C42D82ACC	57	male	20	M1	-0.342926	-1.48494	-1.71472	-1.15849	-2.04837	0.547796	1.71964	-0.929879	-0.00638251	-0.54602	-1.14626	-0.610282	-1.1912
3B73808A1D	57	male	26	M2	-0.302557	-0.297241	-0.906613	-1.03504	-0.83354	-0.963581	-0.354858	0.309503	0.517699	0.374925	-0.0244303	0.0210743	0.447448
0F6CD82C18	57	male	26	M1	-0.291326	-0.327803	-0.493848	-0.773392	0.125069	0.000284253	0.466657	0.370476	0.406322	0.311808	-0.339462	-0.0260047	0.23073
B6F600D221	57	male	25	M2	-0.364537	-0.675404	-0.575801	-0.631528	0.418262	-0.498959	-0.882136	0.993804	-0.0819797	-0.0836773	-0.464909	-0.0535201	1.06264
CFE345DCE8	57	male	32	M6	0.383429	0.269121	0.251577	-0.557333	-0.626541	-1.08607	-0.524137	0.669305	-0.97761	-0.832329	0.419535	0.113199	1.52964
02C949098E	57	male	23	M1	-0.799709	-0.70166	-1.82221	-0.829178	-1.31404	-0.189132	0.690245	-0.121028	1.01405	0.226242	0.548412	-0.246903	0.522999
E0F458FB82	57	male	37	M5	0.503572	1.69334	1.8882	0.426837	0.442923	-0.815975	-0.777126	0.481239	-0.186154	0.872207	1.12945	1.07905	2.01988
6C4DD36A2B	57	male	29	M2	0.709702	0.323755	-0.16963	-0.475092	-0.871438	-0.806799	0.400392	0.763137	0.90695	0.518937	0.567698	0.350828	0.195489
3051CEE2EA	57	male	26	M2	-0.131233	-0.504787	-0.567701	-0.761969	-0.527623	-0.36974	0.298762	0.99629	0.511048	0.664386	-0.228218	0.314276	-0.201202
7DF8DED2E1	57	male	32	M5	0.466375	0.645249	-0.490741	-0.473136	0.0278319	-1.41873	-0.152145	1.1449	-1.16945	-0.0524639	1.5657	0.431171	-0.100249
9C3E33B429	57	male	26	M1	-0.587116	-0.459453	-0.69496	-0.873983	0.801718	-0.36945	0.790426	0.348749	1.19987	1.25223	0.0235335	0.16911	0.402569
DC2C09CE9C	57	male	30	M4	0.0832164	0.095844	-0.206379	-0.361138	0.000709001	-0.791781	-0.130028	0.838156	-0.0297264	0.236489	0.737881	0.593594	0.523224
DDAFDF8145	57	male	27	M1	-0.460571	0.0698066	-1.13981	-1.2048	1.41951	-0.604141	0.718448	-0.449491	-0.107949	-0.174029	0.183892	-0.22757	-0.235929
7098093F4E	57	male	25	B2	-0.140234	-0.27932	-0.17261	-0.681652	0.24607	-0.814472	-1.07553	0.245428	-0.340673	-0.233045	-0.012041	0.680311	0.579281
BE309B15EE	57	male	25	M2	0.101722	-0.703725	-0.942295	-1.55898	-1.82621	-1.28145	0.538477	0.82983	0.108108	-0.55489	-0.226847	0.759167	0.155053
0B318D687F	57	male	30	M4	1.28912	0.580024	-0.238123	-0.263492	0.491127	-1.15057	0.0539644	-0.517781	0.513646	1.38088	0.959607	0.963659	0.852461
373B5EE0A5	57	male	27	M2	-0.625097	-0.277117	-0.260115	-0.676569	0.0229838	-0.778466	0.423094	0.663463	0.371555	0.137349	-0.25936	0.200005	0.321067
7212C3AFBD	57	male	32	M6	0.980956	0.5528	0.00824007	-0.0379444	-0.242986	-0.51517	0.807587	-0.0595797	-0.81362	0.125657	1.08415	0.667749	1.3012
FDABCD7F7A	57	male	27	M1	-0.535171	-0.557013	-0.434319	-0.313275	0.633095	-0.00144094	-0.076908	0.026584	1.64745	1.09038	-0.357446	-0.181985	-0.647916
A6D6B9588E	57	male	34	M5	1.02108	0.581526	-0.212282	-0.299727	0.116762	-0.982934	0.165262	0.116036	0.234212	0.818312	1.25481	1.45974	-1.07259
95664B1B49	57	male	25	M1	-0.423855	-0.507054	-0.81431	-1.07393	0.34575	-0.697591	0.312817	-0.111451	0.541227	0.485626	-0.254336	-0.491318	-0.435163
8FF3319F9B	57	male	25	M1	-0.170936	-0.568031	-0.49671	-0.743856	0.00631009	-1.03907	-0.214596	-0.00562623	0.755772	0.297565	-0.372408	0.254067	0.684215
ADC8DBDF48	57	male	45	NA	3.43686	2.92121	1.90473	2.0795	-0.196945	0.935684	-0.951969	0.152207	-0.294965	0.656261	2.05197	5.34822	3.90299
0F91D1249C	57	male	22	M2	-1.12364	-1.14239	-1.20055	-0.853217	-0.227145	-0.544578	-0.755347	0.878208	0.224551	-0.117187	-0.692039	-1.14951	0.782708
A2BCB787FB	57	male	27	M2	-0.629017	-0.332018	-0.348296	-0.52331	-0.709636	-0.508233	-0.300822	0.513461	0.0284343	-0.120873	0.193788	-0.316874	0.484704
A4914C8D20	57	male	29	M2	-0.559279	-0.223914	-0.58755	-0.764787	-1.97258	-0.985352	-0.221475	0.907843	1.03764	0.61571	0.32494	-0.0604047	-0.946153
08E33C1164	57	male	26	M6	0.507047	-0.718231	-0.479845	-0.800802	-1.7178	-0.720758	-0.657484	1.02792	-0.138114	-0.567589	-0.142174	0.135849	0.107376
3B6AA9879A	57	male	26	M3	-0.441082	-0.342147	-0.759874	-1.57689	-1.57573	-1.26639	0.812711	-0.22193	0.483689	0.302665	-0.0435547	-0.52008	-1.50512
1657D79CC5	57	male	26	M1	-0.710857	-0.194223	-0.678657	-0.424498	0.0276404	-0.695589	0.18638	0.0138078	1.35657	0.858314	-0.00675641	0.096864	0.34156
0AC6810DB4	57	male	27	M1	-0.0549567	-0.367719	-0.45687	-0.727026	0.615152	-0.787675	-0.450699	-0.0548767	0.8203	0.713238	-0.133658	0.159645	-0.253099
4D76F6F79B	57	male	24	M1	-0.846272	-0.838319	-0.978019	-0.72999	0.449114	-0.195699	0.836371	0.424919	1.24744	0.393669	-0.3463	-0.0567221	0.704778
733F964FAC	57	male	26	M1	-0.0731122	-0.572644	-0.502569	-0.853046	0.672269	-0.908853	0.363826	0.0627971	2.44332	1.73485	-0.097656	0.102102	0.345974
DF87D3EAA6	57	male	25	M1	-1.06838	-0.880406	-0.869081	-1.05674	-0.86032	-0.676346	0.3198	0.7239	1.06261	0.680941	-0.125036	0.184491	-0.497597
F50FDE34B5	57	male	33	M4	1.00362	0.476789	0.476528	-0.507564	-0.175065	-1.27863	-0.523764	1.24608	0.0927309	0.370221	0.912101	0.490441	0.824662
AF660FFA8D	57	male	37	M3	-0.132941	1.27026	0.765122	0.184843	-0.285547	-0.717311	0.564279	-0.127423	1.42772	1.07479	1.23677	1.63201	-0.36121
83C96FBA2A	57	male	28	M6	0.211728	0.39985	0.035316	-0.0176626	-0.469177	-0.230931	0.975518	-0.628438	0.222344	0.197668	0.350496	0.090895	1.43297
49AA22A8EC	57	male	30	M3	0.508557	0.503121	-0.363301	-0.462423	-0.0754507	-1.39588	0.436753	-1.10466	1.28962	1.17642	0.690637	0.89804	-0.455874
648FBF46EF	57	male	33	M4	-0.201733	0.324438	-0.0631058	-0.673648	-0.59016	-1.45865	-0.263483	0.881958	0.384919	0.872711	1.20402	0.956673	0.168785
EA82AB4C6A	57	male	38	M5	2.50013	1.39813	-0.322085	0.568278	-1.18344	-0.249562	-0.0642949	1.23405	-0.324342	0.200499	2.54326	1.61476	0.82739
2EFCA6C39D	57	male	26	M5	0.823833	-0.15926	-0.936293	-0.566275	-0.432284	-1.09012	-0.497727	-0.208338	-1.09493	-0.315704	0.405241	0.217289	0.00367865
DA527B85D4	57	male	28	M3	0.265019	-0.055682	-0.171979	-0.602281	-0.735218	-1.15922	-0.318667	-0.000889468	0.598414	0.426925	0.555384	0.416813	-1.12256
316798C4F2	57	male	21	M1	-0.157397	-1.04373	-1.5761	-1.46338	1.52186	-0.850244	-0.0696778	-0.0908251	-0.511606	-0.203173	-0.610931	-0.47351	-0.259924
[truncated: 6,501 more rows]
